# Supplementary material for: CANCERSIGN: a user-friendly and robust tool for identification and classification of mutational signatures and patterns in cancer genomes
Source: Sci Rep. 2020 Jan 28;10:1286. doi: 10.1038/s41598-020-58107-2 (PMC6987109; doi:10.1038/s41598-020-58107-2)
Supplement: Supplementary file 2 — Supplementary tables. [file 41598_2020_58107_MOESM2_ESM.xlsx]

## Sheet: S1_dataset_info
	General statistics of the dataset of somatic mutations analyzed in this study
	Cancer type	number of samples	total number of mutations in all samples	distribution of the number of mutations in samples
				min	1st quartile	median	mean	3rd quartile	max
	Breast	676	4032917	11	1946.5	3337.5	5965.85	6781.75	99041
	Pancreas	626	3199969	1	1467.25	4166	5111.77	6172.25	90992
	Prostate	462	1039848	4	104.75	1930	2250.75	3121.5	16766
	Brain	425	398638	1	5	431	937.97	1237	27809
	Skin	386	26015528	3	969.25	11566.5	67397.7	75465.2	793951
	Liver	328	3445677	125	5955.5	9508	10505.1	12915.5	178762
	Blood	308	1377315	2	1369.75	2248.5	4471.8	3960	98890
	Head&neck	241	215682	3	14	22	894.94	41	16787
	Esophagus	230	4999302	2	11315	18601.5	21736.1	29298.5	111733
	Ovary	115	1080066	1526	6192.5	7932	9391.87	12184	39164
	Bladder	106	28164	16	120.5	206.5	265.69	335.5	1739
	Stomach	104	52520	18	95	164	505	464.5	8300
	Bone	98	36374	1	217	319.5	371.16	420	1770
	Uterus	96	61425	1	46.75	70	639.84	346.75	11725
	Kidney	95	488932	482	2872	4555	5146.65	5903	24987
	Colorectal	40	290543	1	155.5	8521.5	7263.57	11119.8	17575
	Lung	40	1717681	9	6939.5	36869.5	42942	55047.2	301125
	Nervous_system	40	135	1	1	2	3.37	4	17

## Sheet: S2_breast
		Signatures deciphered from samples of Breast cancer
		Signature No. 1	Signature No. 2	Signature No. 3	Signature No. 4	Signature No. 5	Signature No. 6	Signature No. 7	Signature No. 8	Signature No. 9
	A(C>A)A (%)	0.484055	0.439042	0.0900579	0.00763884	5.07134	0.0651064	2.24448	0.122481	1.69758
	A(C>A)C (%)	0.428706	0.355791	0.108375	0.154528	3.13749	0.0317242	2.27136	0.204143	1.59677
	A(C>A)G (%)	0	0	0	0	0	0	0	0	0
	A(C>A)T (%)	0.0760122	0.277231	0.0763894	0.460152	2.97354	0.0487965	2.47247	0.087213	0.741667
	C(C>A)A (%)	5.89023e-60	0.332409	0.0591131	1.21517	5.22034	0.218435	2.26996	0.0419448	0.399868
	C(C>A)C (%)	0.167924	0.18338	0.0431041	2.58817	1.91887	0.103006	2.40901	0.114048	0.442677
	C(C>A)G (%)	0.101473	0.0235194	0.00112827	0.49223	0.711885	0.0266338	0.267146	0.260296	0.118106
	C(C>A)T (%)	9.06826e-29	0.119972	0.0246093	6.7632	2.75392	0.128388	1.853	0.397519	7.96698e-20
	G(C>A)A (%)	0.495245	0.397034	0.0380567	0.000173922	6.36991	0.0575214	0.741724	0.00287329	0.730124
	G(C>A)C (%)	0.248874	0.159643	0.0498195	0.254992	2.11086	0.0445989	1.34378	0.177099	0.928435
	G(C>A)G (%)	0	0	0	0	0	0	0	0	0
	G(C>A)T (%)	0.137305	0.375387	0.0353824	0.810068	4.39483	0.0405567	1.11291	0.0958447	0.0975221
	T(C>A)A (%)	0.367858	0.404605	1.91406	0.021214	7.0014	4.51094	0.633592	0.129537	0.528257
	T(C>A)C (%)	0.336429	0.149943	0.841449	0.221306	4.29107	1.60419	1.44462	0.110646	1.87002
	T(C>A)G (%)	0.0956303	0.0875259	0.208343	0.00311725	0.965326	0.209949	0.00805392	0.0572839	0.394381
	T(C>A)T (%)	0.0608048	1.2089	1.3186	1.1682	11.5099	1.86732	0.795142	0.569513	0.460711
	A(C>G)A (%)	0.176696	0.506438	0.00113115	0.238268	0.125047	0.482644	2.76206	0.158918	1.15576
	A(C>G)C (%)	0.158349	0.332459	0.0185367	0.0616981	0.493806	0.137309	1.43253	0.173408	0.914868
	A(C>G)G (%)	0.0223846	0.145262	0.0295793	0.00125773	0.180751	0.0234172	0.832632	0.0546467	0.189673
	A(C>G)T (%)	0.0579002	0.815339	0.0173082	0.307916	0.257579	0.509532	2.78765	0.280296	1.17579
	C(C>G)A (%)	0.0537982	0.343268	0.000504027	0.000696748	0.0878097	0.590274	2.01048	0.00476846	0.770339
	C(C>G)C (%)	0.0950474	0.145733	0.0308528	0.0014027	0.147727	0.122513	1.7162	0.0044868	0.921397
	C(C>G)G (%)	0.0915593	0.0194594	0.000783028	0	0.189054	0.0715746	0.65638	0.0219523	0.525999
	C(C>G)T (%)	0.0716201	0.415001	0.00950645	0.00053085	0.102294	0.722314	2.75622	8.8705e-05	1.21524
	G(C>G)A (%)	0.1079	0.127915	0.000414173	0.0541607	0.0557292	0.180108	1.2695	0.0789185	0.434381
	G(C>G)C (%)	0.221745	0.35786	2.0145e-08	0.0865857	0.204421	0.109268	1.08455	0.179304	0.584088
	G(C>G)G (%)	0	0	0	0	0	0	0	0	0
	G(C>G)T (%)	0.0584609	0.305068	0.00516448	0.135591	0.0266614	0.349756	2.04448	0.132815	0.455452
	T(C>G)A (%)	0.000206649	0.050935	4.35112	0.0532393	0.00701499	27.9015	0.0742244	0.0306546	0.00535096
	T(C>G)C (%)	0.0820912	0.398203	0.069277	0.00623422	0.264471	6.51745	1.93742	0.0167819	1.26369
	T(C>G)G (%)	0.0703034	0.0796421	0.171555	0.000205706	0.107205	1.03426	0.288547	0.00854958	0.259836
	T(C>G)T (%)	0.0906799	0.649551	7.54914	0.168488	0.0432548	32.4104	2.2349	0.0904543	1.03292
	A(C>T)A (%)	1.4117	0.133588	0.738223	6.09545	0.698888	0.153012	1.4299	0.0119489	4.46391
	A(C>T)C (%)	0.75375	0.0618397	0.286673	2.10075	0.590043	2.53786e-05	0.525651	0.2333	3.283
	A(C>T)G (%)	22.6147	0.325597	0.39215	3.62091	0.635918	0.0173489	0.742863	1.79786	1.37698
	A(C>T)T (%)	0.498377	0.258079	0.343805	2.44223	1.23706	2.00171e-49	1.91981	0.21601	2.63619
	C(C>T)A (%)	0.590298	0.412262	1.46891	1.2799	1.73311	0.371591	0.62431	0.0493838	4.95509
	C(C>T)C (%)	0.895083	0.187026	0.433277	1.50085	1.31111	0.018588	0.284506	0.219058	4.62571
	C(C>T)G (%)	13.8901	0.283815	0.538214	2.40276	0.0581514	0.0178767	0.608652	1.04354	1.03026
	C(C>T)T (%)	0.920651	0.2573	0.929029	1.31311	1.94066	0.0117963	1.85723	0.178071	4.25921
	G(C>T)A (%)	1.73952	0.0163353	0.659491	7.35768	0.00518922	0.243339	0.368427	0.00912463	3.61108
	G(C>T)C (%)	2.10039	0.163133	0.272681	6.69614	0.00670573	0.131118	7.41654e-18	1.13854	2.68994
	G(C>T)G (%)	17.1069	0.486159	0.0923048	4.91418	0.435942	0.26164	0.0346541	3.08566	0.0309686
	G(C>T)T (%)	1.4594	0.211314	0.37472	5.04458	0.499247	0.0965969	0.633327	0.540115	2.6033
	T(C>T)A (%)	1.36151	0.115117	40.7542	0.957785	1.09881	11.3399	0.00181645	0.0678342	0.853324
	T(C>T)C (%)	1.04411	0.584314	7.89189	1.14851	2.18131	1.55873	0.347837	0.391188	5.64708
	T(C>T)G (%)	9.67806	0.554806	4.52372	0.958542	0.482116	0.826255	0.143828	0.84428	0.56521
	T(C>T)T (%)	1.2669	0.648251	21.6595	0.617164	1.77895	3.14462	1.15738	0.59212	2.86014
	A(T>A)A (%)	0.377568	0.164315	0.00169365	0.591754	1.33326	0.118475	0.787208	1.17694	1.35693
	A(T>A)C (%)	1.06928	0.122845	0.0519071	0.425376	0.919339	0.0429466	0.697954	0.612728	1.2828
	A(T>A)G (%)	0.116961	0.0708329	0.0691911	0.143729	0.993123	0.00152549	1.16082	0.18238	1.89836
	A(T>A)T (%)	1.35002	0.498563	0.00653691	2.55608	2.50761	0.101445	0.9926	2.89914	0.796195
	C(T>A)A (%)	1.31008e-45	0.190235	0.0170041	0.0728123	0.496691	0.0406658	1.43471	0.172306	0.405724
	C(T>A)C (%)	0.0793122	0.631684	0.0657638	0.301368	0.749977	0.013772	1.82703	0.200438	0.579797
	C(T>A)G (%)	0.000500547	0.299919	0.0288528	0.104354	0.612148	0.033717	1.85856	0.254491	0.753859
	C(T>A)T (%)	0.00357723	1.73632	0.0652485	0.174028	0.895144	3.99416e-77	2.84212	0.141541	0.271509
	G(T>A)A (%)	1.15041e-34	0.0644395	0.00889136	0.194119	0.45849	0.0235659	0.791583	0.240461	0.428344
	G(T>A)C (%)	0.313079	0.139991	0.0430037	0.244214	0.463512	0.00819549	0.701978	0.328205	0.411851
	G(T>A)G (%)	0.0446471	0.0547368	0.0221138	0.166403	0.513901	0.00406723	0.977696	0.285933	0.600137
	G(T>A)T (%)	0.171736	0.303086	0.0371275	0.345771	0.710109	0.00337375	1.67186	0.231796	0.283987
	T(T>A)A (%)	1.54383	0.657003	1.44845e-05	0.672333	2.62654	0.105047	0.841272	2.36739	1.27589
	T(T>A)C (%)	0.0845538	0.17711	0.00271651	0.145135	0.685243	0.0827618	1.14273	0.199148	0.790184
	T(T>A)G (%)	0.00167126	0.130511	0.00580938	0.127434	0.619628	0.0377146	0.88842	0.165663	0.516505
	T(T>A)T (%)	0.908093	0.875639	0.0325155	1.46502	1.47187	0.0263568	2.62745	1.02528	0.616329
	A(T>C)A (%)	0.729798	0.352024	0.172407	1.86738	1.3517	0.00693034	1.12927	6.86919	3.2233
	A(T>C)C (%)	0.489773	0.194174	0.0508009	0.613336	0.283491	0.0264475	1.04196	2.11246	0.785281
	A(T>C)G (%)	0.654455	0.152732	0.0800768	2.57303	0.272032	0.00135946	0.909528	5.50077	1.41164
	A(T>C)T (%)	1.11245	0.612154	0.178502	0.411171	1.17372	0.029515	2.00544	3.60516	3.54489
	C(T>C)A (%)	0.297073	0.389137	0.0610276	1.70184	0.0911996	0.00237733	0.687244	3.80905	0.500536
	C(T>C)C (%)	0.244593	1.07309	0.0362994	0.729051	0.236783	0.0313245	1.64543	1.72105	0.344922
	C(T>C)G (%)	0.239859	0.792575	0.0403357	2.89527	0.00451302	0.00290815	0.414548	5.21496	0.167871
	C(T>C)T (%)	0.264608	5.14175	0.0690827	1.16741	0.389676	0.00180009	1.28478	3.15582	0.554113
	G(T>C)A (%)	0.667987	0.125014	0.00637143	3.01015	0.156138	0.0734197	0.0367107	7.25472	0.00193258
	G(T>C)C (%)	0.717399	0.244324	0.0202647	0.582811	0.272312	0.0559958	0.487561	2.64443	0.285603
	G(T>C)G (%)	0.368707	0.261281	0.000728751	1.76615	0.160404	0.0513813	0.263729	4.71986	0.0677603
	G(T>C)T (%)	0.934765	0.61636	0.0882833	1.37839	0.573993	0.0240044	0.529524	5.50531	0.543606
	T(T>C)A (%)	0.622565	0.251551	0.0159609	2.32796	0.376144	0.0735874	0.557077	5.61739	0.943747
	T(T>C)C (%)	0.935611	0.469194	0.036642	1.10246	0.426666	0.0447692	0.950818	3.46572	0.281524
	T(T>C)G (%)	0.449746	0.25032	0.0176364	1.89968	0.172661	0.00938036	0.162244	3.20416	0.549219
	T(T>C)T (%)	1.705	0.827966	0.0620055	1.93362	0.401194	0.0306849	0.91812	5.68	0.622282
	A(T>G)A (%)	0.00197301	0.30552	0	0.00212372	0.479068	0.0809164	0.732766	0.515348	0.91111
	A(T>G)C (%)	0	0	0	0	0	0	0	0	0
	A(T>G)G (%)	0.035343	0.260681	0.0253317	0.0451402	0.109229	0.0310379	1.30904	0.205904	0.478426
	A(T>G)T (%)	0.0167144	4.9133	0.0100367	0.18252	0.207814	0.0551635	0.659049	0.553737	1.03504
	C(T>G)A (%)	0.0358845	0.509121	0.00715819	0.032929	0.0623758	0.0241072	0.642309	0.255365	0.43136
	C(T>G)C (%)	0.185297	3.50196	0.0062546	0.286852	0.00774883	0.0187751	0.574431	0.541057	0.304046
	C(T>G)G (%)	0.196874	1.55821	0.0323804	0.277788	0.0280873	0.0202622	1.34418	0.753453	0.207108
	C(T>G)T (%)	0.000602439	36.5329	0.0417613	0.657983	0.030397	7.64941e-10	2.93856e-06	0.0103075	2.89311e-06
	G(T>G)A (%)	0	0	0	0	0	0	0	0	0
	G(T>G)C (%)	0	0	0	0	0	0	0	0	0
	G(T>G)G (%)	0.0830607	0.375934	0.0141261	0.00887429	0.12572	0.0203787	0.956538	0.083523	0.160148
	G(T>G)T (%)	0.0938168	7.28014	0.00480829	0.296725	0.160263	0.0246845	0.602675	0.30309	0.162988
	T(T>G)A (%)	0.0388657	0.768961	3.51806e-74	0.0082733	0.144025	0.110489	1.06771	0.220776	1.03996
	T(T>G)C (%)	0.0453822	1.06951	0.000271979	0.0317341	0.170249	0.0479993	0.653486	0.255288	0.697322
	T(T>G)G (%)	0.518054	0.608858	0.0409419	0.13801	0.109566	0.0150335	1.3984	0.513563	0.432499
	T(T>G)T (%)	0.558443	10.5386	2.79076e-90	0.614412	0.549546	0.129731	1.35623	1.20017	1.64106
		Contributions of deciphered signatures to the samples of Breast cancer
		SA542425	SA542426	SA542427	SA542492	SA542525	SA542561	SA542640	SA542641	SA542683	SA542695	SA542719	SA542735	SA542783	SA542919	SA542923	SA542938	SA543023	SA543073	SA543090	SA543104	SA543105	SA543113	SA543114	SA543117	SA543126	SA543168	SA543179	SA543254	SA543282	SA543301	SA543399	SA543426	SA543482	SA543493	SA543500	SA543530	SA543536	SA543553	SA543567	SA543622	SA543663	SA543681	SA543682	SA543705	SA543712	SA543789	SA543801	SA543824
	Signature No. 1 (%)	21.8938	20.3015	19.4801	23.1692	0.497398	21.3303	11.5575	10.3709	24.4443	28.0421	28.0083	27.3543	24.8696	11.2378	19.1173	24.4462	22.8683	6.95834	19.9327	23.7653	12.5662	0.00279006	28.6353	2.40315	17.2541	11.3378	3.15418	32.3486	3.70223	25.5477	2.95415	29.0771	20.7587	32.0133	13.1751	8.58682	27.5405	4.91091	19.6789	17.0346	20.4216	22.4494	15.3002	25.8812	21.4971	18.6432	10.9971	19.6395
	Signature No. 2 (%)	1.44916	0.934164	1.94407	2.09398	0.0593694	1.97709	1.33877	0.678729	1.92874	1.03366	1.96381	1.16103	1.29142	0.602714	1.57815	0.401033	0.986228	1.80191	1.52675	1.13193	0.621588	0.0256584	1.85623	0.125801	1.45936	0.814372	1.78698	1.93686	1.89496	2.40483	1.8604	0.837907	1.69431	0.994945	3.20972	1.06933	0.627522	1.98328	1.18436	1.87699	1.5432	0.599875	2.04986	1.32341	1.77621	1.47124	0.842178	1.92479
	Signature No. 3 (%)	4.05262	5.25613	8.48451	14.382	61.6988	1.70253	8.94085	36.6739	6.54401	5.22265	3.50292	3.35346	4.87553	29.4352	3.4497	20.0661	6.44001	2.99291	4.43382	13.4391	4.79687	48.7009	7.31508	35.9126	3.64191	17.462	3.12058	3.2492	3.35037	6.17072	4.80621	3.11027	10.9224	2.13161	2.4923	1.50744	2.92054	3.80486	23.3261	7.67914	4.09783	4.23744	13.255	2.88451	3.60736	3.53462	5.60272	6.88952
	Signature No. 4 (%)	2.70182	7.05437	2.57154	1.90735	0.228597	4.15598	9.87227	3.85369	2.43918	10.136	7.22309	7.05275	4.5045	5.53184	0.844467	2.94348	5.88171	10.5475	4.49106	5.5883	13.5103	0.0364954	3.64396	0.375266	4.50993	3.40216	7.10118	1.53044	7.08131	4.83378	5.75869	3.75513	2.66196	8.22765	9.20597	7.74883	9.91036	6.62839	4.25741	6.30711	6.00363	5.4749	5.29866	2.37599	7.36746	3.13307	3.18357	3.34156
	Signature No. 5 (%)	17.4046	9.91693	15.9153	15.3652	0.683855	11.7277	23.4386	1.03256	14.907	27.7465	28.2063	17.0979	14.1664	8.44674	11.3025	15.3535	9.56517	13.9101	25.1109	20.1578	37.4376	0.773754	21.6557	2.43452	7.98854	8.01547	16.3513	7.47379	10.7558	16.577	15.6208	18.6946	14.9865	10.2203	8.6215	11.3835	17.9361	9.72003	13.1019	10.9464	13.3465	13.8219	11.2879	10.9769	17.5625	14.551	9.88312	18.0461
	Signature No. 6 (%)	2.33969	3.67029	1.66247	1.56157	35.8635	3.93968	3.54788	13.82	9.15884	0.828553	1.13976	0.272305	3.97445	21.5285	4.73328	2.4069	22.1483	3.82658	2.76658	1.68314	1.70293	49.185	1.69893	51.3844	1.71406	26.8996	6.70942	4.21741	7.04339	7.18406	9.49438	2.07173	1.78535	1.6728	1.98355	5.13348	0.521927	9.97397	1.00961	0.938877	0.857832	3.25289	1.16802	7.01141	1.35571	1.6623	26.4036	7.09191
	Signature No. 7 (%)	11.436	13.0945	7.91404	7.51223	0.105259	12.8154	10.6563	11.4986	4.14351	2.81555	2.56389	6.74621	23.9486	3.33675	11.6047	7.93479	5.85724	40.6105	11.5197	4.79932	15.5996	0.470854	2.75225	1.36486	12.8552	11.1918	37.1895	15.4177	43.7834	21.4424	40.0672	7.12517	11.2421	13.422	22.5664	42.8199	6.44135	38.6724	6.60157	6.17312	8.56564	7.21981	15.1762	8.10418	6.94546	7.65624	12.2302	16.3646
	Signature No. 8 (%)	10.0248	11.2308	13.1231	8.87305	0.727542	11.359	6.71421	6.19345	12.3779	5.5365	7.15028	10.19	6.20436	4.16265	17.0792	6.73789	5.923	7.10642	8.06931	4.90257	0.8331	0.324797	5.36549	2.07987	16.5706	6.07771	6.86356	8.27361	7.27873	1.48862	6.35146	7.85863	9.23143	8.50383	11.4113	6.40338	8.93084	7.1499	7.86957	11.9855	12.5462	14.4351	9.62406	11.0031	12.7331	16.0475	11.4108	8.07931
	Signature No. 9 (%)	28.6975	28.5413	28.9047	25.1354	0.135634	30.9923	23.9337	15.8782	24.0565	18.6385	20.2417	26.772	16.1652	15.7178	30.2908	19.7101	20.3301	12.2457	22.1491	24.5326	12.9319	0.479689	27.0771	3.91955	34.0063	14.7991	17.7233	25.5524	15.1098	14.351	13.0867	27.4695	26.7173	22.8135	27.3342	15.3473	25.1709	17.1562	22.9706	37.0583	32.6176	28.5087	26.8401	30.4392	27.1551	33.3008	19.4467	18.6227
[truncated: 628 more columns]

## Sheet: S3_blood
		Signatures deciphered from samples of Blood cancer
		Signature No. 1	Signature No. 2	Signature No. 3	Signature No. 4	Signature No. 5	Signature No. 6
	A(C>A)A (%)	17.6068	0.116106	0.449025	0.0515377	1.38433	1.81735
	A(C>A)C (%)	2.77788	0.467344	0.783811	0.0793994	1.45291	1.24948
	A(C>A)G (%)	0	0	0	0	0	0
	A(C>A)T (%)	2.45819	0.370423	0.452226	0.181706	1.35179	1.47562
	C(C>A)A (%)	1.20668	0.405709	0.736697	0.263547	1.51605	2.14306
	C(C>A)C (%)	0.295159	0.297802	0.481246	0.28707	0.923533	0.976037
	C(C>A)G (%)	0	0	0	0	0	0
	C(C>A)T (%)	0.421045	0.461026	0.72153	0.465646	0.874194	3.65754
	G(C>A)A (%)	0.686459	0.0212452	0.626656	0.156237	1.64174	1.98601
	G(C>A)C (%)	0.0950865	0.215901	0.88807	0.0512309	0.693546	0.963088
	G(C>A)G (%)	0	0	0	0	0	0
	G(C>A)T (%)	0.470077	0.401402	0.604433	0.139205	1.03186	2.09921
	T(C>A)A (%)	0.981774	0.933449	2.95154	0.170474	0.0793494	5.0518
	T(C>A)C (%)	0.16682	0.320038	0.55497	0.174673	0.96774	1.34427
	T(C>A)G (%)	0	0	0	0	0	0
	T(C>A)T (%)	0.267712	1.78657	3.47203	0.35923	0.0587214	9.81903
	A(C>G)A (%)	0.0991588	0.681233	0.582328	0.114276	0.858381	0.76298
	A(C>G)C (%)	0.161023	0.452404	0.23219	0.0732467	0.475804	0.43528
	A(C>G)G (%)	0	0	0	0	0	0
	A(C>G)T (%)	0.116101	1.05604	0.71633	0.214214	0.630725	0.891429
	C(C>G)A (%)	0.073741	0.53309	0.0481022	0.270285	0.441311	0.243895
	C(C>G)C (%)	0.106642	0.330196	0.0558228	0.249429	0.408671	0.249855
	C(C>G)G (%)	0	0	0	0	0	0
	C(C>G)T (%)	0.0834442	0.753418	0.11325	0.472724	0.545096	0.46869
	G(C>G)A (%)	0.558311	0.387159	0.206518	0.055632	0.318054	0.368142
	G(C>G)C (%)	1.74601	0.496048	0.28101	0.0555856	0.306951	0.423617
	G(C>G)G (%)	0	0	0	0	0	0
	G(C>G)T (%)	1.90445	0.97053	0.401729	0.0808507	0.378107	1.04281
	T(C>G)A (%)	0.213833	2.50524	0.158558	0.00668846	0.455256	0.454387
	T(C>G)C (%)	0.206699	1.23015	0.108876	0.0293999	0.474344	0.399916
	T(C>G)G (%)	0	0	0	0	0	0
	T(C>G)T (%)	0.0548925	3.45242	0.399945	0.136742	0.940557	0.964675
	A(C>T)A (%)	0.689509	1.83679	0.458126	0.534641	2.98174	2.9687
	A(C>T)C (%)	0.458132	0.940805	0.249633	0.261692	1.64599	1.36354
	A(C>T)G (%)	1.32315	0.975176	0.652484	0.0282285	6.39111	1.34451
	A(C>T)T (%)	0.581028	1.33191	0.334795	0.423755	1.97	2.05127
	C(C>T)A (%)	0.737909	1.95124	0.337894	0.341666	2.31042	1.5491
	C(C>T)C (%)	0.425836	1.21613	0.267323	0.20276	2.30878	1.09699
	C(C>T)G (%)	0.633505	0.718421	0.554042	0.1567	3.63876	1.31205
	C(C>T)T (%)	0.883631	1.69019	0.357444	0.327249	2.97291	1.63094
	G(C>T)A (%)	0.304387	1.4976	0.147532	0.446799	2.01733	2.01705
	G(C>T)C (%)	0.463871	1.70811	0.119671	0.286334	2.07075	1.82279
	G(C>T)G (%)	0.723766	1.29263	0.462354	0.192005	4.19966	2.32981
	G(C>T)T (%)	0.463044	2.16725	0.182833	0.517963	2.42584	2.67391
	T(C>T)A (%)	0.0668901	8.26603	0.0110317	0.0116544	1.65741	1.73213
	T(C>T)C (%)	0.92967	4.8125	2.97439e-27	0.103245	2.37681	1.32048
	T(C>T)G (%)	0.641659	1.01149	0.319467	0.0340986	2.58888	0.815594
	T(C>T)T (%)	14.3731	6.92866	0.209726	0.126255	1.40436	2.26627
	A(T>A)A (%)	1.2157	0.415754	3.24741	0.341883	1.40122	0.622382
	A(T>A)C (%)	0.114343	0.98503	0.584571	0.126868	1.24391	0.253279
	A(T>A)G (%)	0.269656	0.290563	0.920621	0.0183752	1.47774	0.180347
	A(T>A)T (%)	0.210802	1.34296	2.60302	0.730018	1.27762	2.69959
	C(T>A)A (%)	0.386207	0.196823	0.965061	0.289274	0.583466	0.432759
	C(T>A)C (%)	0.0505127	0.20605	0.0767487	1.08073	0.733489	0.386998
	C(T>A)G (%)	0.361115	0.268641	0.567149	0.415759	0.936396	0.203796
	C(T>A)T (%)	0.340916	0.148378	0.225609	2.50854	1.22159	0.619237
	G(T>A)A (%)	0.110182	0.178275	1.1082	0.0795452	0.578143	0.181072
	G(T>A)C (%)	0.0258078	0.478771	0.685246	0.197669	0.635552	0.0035903
	G(T>A)G (%)	0.351176	0.189386	0.304397	0.104938	0.642225	0.169847
	G(T>A)T (%)	0.0256518	0.30598	0.476639	0.486681	0.828839	0.516093
	T(T>A)A (%)	0.353076	1.29162	3.96539	0.528467	0.653128	2.83566
	T(T>A)C (%)	0.176975	0.298476	0.310625	0.303672	0.654656	0.311641
	T(T>A)G (%)	0.42759	0.0758002	1.93076	0.192037	0.468183	0.30967
	T(T>A)T (%)	1.00246	0.388159	1.91561	1.31269	1.44058	1.34586
	A(T>C)A (%)	0.721997	1.31693	3.53631	0.396147	2.73622	1.3116
	A(T>C)C (%)	0.782542	0.928655	1.3298	0.500665	0.939643	0.663711
	A(T>C)G (%)	0.935998	0.89674	1.65133	0.406883	1.83705	0.792552
	A(T>C)T (%)	0.538439	1.19077	3.2879	1.07083	2.37785	1.21426
	C(T>C)A (%)	0.51519	0.483586	1.55588	1.02886	0.847126	0.968886
	C(T>C)C (%)	9.20475	0.342004	0.163652	3.50826	0.761869	0.700061
	C(T>C)G (%)	0.653508	0.322542	1.02919	2.41207	0.993838	0.775847
	C(T>C)T (%)	0.465076	5.32875e-42	1.19633	8.84724	1.20478	1.24923
	G(T>C)A (%)	0.165321	1.01842	1.4387	0.377909	1.30161	0.898379
	G(T>C)C (%)	0.445559	1.76852	1.18462	0.985052	0.895291	0.324967
	G(T>C)G (%)	0.322436	0.89541	1.02906	0.67676	0.915383	0.602089
	G(T>C)T (%)	0.364238	1.12027	1.45986	1.17343	1.47067	0.893192
	T(T>C)A (%)	0.490321	0.744779	2.50655	0.630243	1.37915	1.02661
	T(T>C)C (%)	1.7445	2.13621	1.90514	1.18185	1.13928	0.935465
	T(T>C)G (%)	0.234035	0.45761	1.12749	0.653253	0.815429	0.602059
	T(T>C)T (%)	0.775625	0.797438	4.05744	2.00888	1.78508	1.47703
	A(T>G)A (%)	0.477337	0.35548	5.95756	0.406892	0.202151	0.472526
	A(T>G)C (%)	0.130421	0.260131	0.889463	0.657309	0.084749	0.174221
	A(T>G)G (%)	0.328776	0.368966	0.756776	0.391356	0.440546	0.150052
	A(T>G)T (%)	0.10392	1.55968	1.29641	5.4941	0.204566	0.527009
	C(T>G)A (%)	0.0267681	0.993608	2.95486	0.542582	0.0211933	0.514686
	C(T>G)C (%)	0.0884742	0.432043	0.226306	2.394	0.189801	0.217061
	C(T>G)G (%)	0.202895	1.11499	1.20199	1.36079	0.30966	0.431496
	C(T>G)T (%)	3.22435e-47	3.16715	6.04283e-08	25.5134	4.51855e-30	1.15235
	G(T>G)A (%)	1.25019	0.51235	1.31286	0.124182	0.135489	0.067532
	G(T>G)C (%)	0.674868	0.492165	0.568896	0.705741	0.0722384	0.0369352
	G(T>G)G (%)	11.7926	0.757988	0.236902	0.309494	0.132606	0.149251
	G(T>G)T (%)	2.87604	5.79404	0.74089	6.76192	9.30205e-76	0.0140444
	T(T>G)A (%)	0.730364	0.987476	7.83709	0.435681	0.00380787	0.514539
	T(T>G)C (%)	0.20486	0.349872	0.958837	1.03173	0.180048	0.208241
	T(T>G)G (%)	0.496193	0.477256	1.36156	0.648203	0.467938	0.468658
	T(T>G)T (%)	0.377492	3.90635	4.66203	10.5131	0.208405	1.81032
		Contributions of deciphered signatures to the samples of Blood cancer
		SA596	SA538975	SA538977	SA538980	SA538983	SA538985	SA538992	SA538995	SA538998	SA539000	SA539002	SA539004	SA539008	SA539010	SA539012	SA539014	SA539017	SA539019	SA539021	SA539023	SA542163	SA542165	SA542167	SA542169	SA542171	SA542173	SA542175	SA542177	SA542179	SA542181	SA542183	SA542185	SA542187	SA542189	SA542191	SA542193	SA542195	SA542197	SA542199	SA542201	SA542203	SA542205	SA542207	SA542209	SA542211	SA542213	SA542215	SA542217
	Signature No. 1 (%)	0	3.2987	2.49143	2.65669	1.57271	5.18299	6.6429	2.17391	3.41899	3.57319	3.09098	2.84136	3.56166	4.19948	2.93717	1.58615	3.98055	4.9502	2.20021	2.43381	2.33305	3.21032	1.24482	1.96493	2.29042	1.34061	2.79617	4.6423	1.88575	2.22384	2.10758	3.49953	4.04637	2.7575	3.17777	2.53082	5.4208	3.91763	3.31565	2.33798	2.69388	1.76025	4.34272	2.68508	3.54519	2.61502	4.49723	2.83449
	Signature No. 2 (%)	0	7.02461	2.92826	1.28564	7.59987	1.08434	5.44327	5.19639	1.54247	1.50699	0.981687	5.44593	0.762208	3.66774	7.04836	5.71606	1.69112	3.32739	3.85705	1.65318e-74	5.28112	3.33048	2.35426	2.17818	1.70523	3.09235	2.29653	3.09799	2.60367	10.7282	1.83061	7.2091	1.74295	2.93757	6.29433	0.66362	2.87406	0.210594	4.87	3.83323	0.748759	1.16898	2.98774	3.06073	4.10292	4.34583	2.95383	2.52924
	Signature No. 3 (%)	10.1245	4.6449	26.2114	22.0429	9.19539	14.89	5.40855	21.7884	26.3426	3.21493	26.4329	5.47263	31.8921	33.3482	27.0901	38.0397	14.5554	0.724075	24.3415	16.7781	0.850854	34.4745	29.5606	33.9845	6.60156	3.04768	28.9393	3.83752	0.526856	30.8141	9.36447	43.3722	7.23733	13.6833	31.6497	36.7484	19.5104	14.1204	1.6016	34.0467	34.1295	11.963	3.54174	23.0159	2.93431	26.6623	6.25057	34.987
	Signature No. 4 (%)	0	0.43498	7.68517	6.85554	1.38788	3.78446	0.917674	7.37735	6.04017	0.892807	8.72194	1.01143	6.91054	5.34355	9.89872	7.54214	6.56135	2.81865	6.35571	5.55987	0.904355	5.88475	6.22057	12.4227	2.28696	2.1455	6.91632	0.216789	0.726625	17.3405	4.65717	11.7137	1.20638	6.24885	26.8616	7.54919	3.41163	5.63994	0.0677257	13.753	22.7407	2.38898	0.395438	6.62462	0.10288	5.08171	0.393918	7.62746
	Signature No. 5 (%)	89.8755	76.0869	51.5514	49.9191	72.3334	64.4758	72.6306	47.483	48.942	75.4231	41.1298	78.5293	43.7145	36.014	44.6809	41.6165	52.7326	79.1106	41.7276	52.8001	77.7397	40.9007	44.4198	20.5761	72.9048	79.8988	49.3535	75.8289	72.6644	34.7714	67.7268	32.0682	70.0304	56.1283	31.7009	38.597	57.0826	58.7642	73.3377	42.1639	32.8855	70.6051	70.5045	48.8626	74.0995	51.6654	62.8627	39.7756
	Signature No. 6 (%)	0	8.50986	9.13233	17.2401	7.91072	10.5824	8.95699	15.9809	13.7138	15.389	19.6427	6.69933	13.159	17.427	8.34482	5.49942	20.479	9.06905	21.5179	22.4282	12.891	12.1992	16.1999	28.8736	14.211	10.475	9.69818	12.3765	21.5927	4.12197	14.3133	2.13725	15.7366	18.2445	0.315736	13.9109	11.7005	17.3473	16.8073	3.86525	6.80172	12.1137	18.2279	15.7511	15.2152	9.62969	23.0417	12.2462
[truncated: 260 more columns]

## Sheet: S4_pancreas
		Signatures deciphered from samples of Pancreas cancer
		Signature No. 1	Signature No. 2	Signature No. 3	Signature No. 4	Signature No. 5	Signature No. 6
	A(C>A)A (%)	0	1.07593	0.813372	0.237527	2.58043	3.19171
	A(C>A)C (%)	0	0.65206	0.695133	0.00767323	1.66151	2.65934
	A(C>A)G (%)	0	0.055598	0.0778677	0.00118394	0.503721	0.414971
	A(C>A)T (%)	0.386437	0.756775	0.372383	0.248377	2.07312	2.10298
	C(C>A)A (%)	1.50825	0.521817	0.03201	0.0537808	5.6402	1.82174
	C(C>A)C (%)	2.08098	0.447639	0.201596	0.00963255	1.95412	1.53597
	C(C>A)G (%)	0.366401	0.0414128	0.0510722	0.00344059	0.842442	0.217405
	C(C>A)T (%)	7.25553	0.00132428	0.0955314	0.1623	7.25833	0.139198
	G(C>A)A (%)	0	0.129498	0.453357	0.157081	5.78073	1.26118
	G(C>A)C (%)	0.297198	0.261185	0.199476	0.0688116	2.04855	1.27232
	G(C>A)G (%)	0	0	0	0	0	0
	G(C>A)T (%)	1.33016	0.178281	0.129733	0.12054	5.2696	0.705605
	T(C>A)A (%)	0.289585	1.78375	0.00413017	0.00708059	14.4701	0.413368
	T(C>A)C (%)	0.21623	1.00029	0.274009	5.87687e-85	6.06076	1.47421
	T(C>A)G (%)	2.22877e-97	0.126416	0.101403	0.000395516	1.29719	0.155394
	T(C>A)T (%)	1.92568	1.14824	0.0401486	0.457448	24.9273	0.00547103
	A(C>G)A (%)	0.33949	0.627641	0.1436	0.00506582	0.0915833	1.65892
	A(C>G)C (%)	0.0903839	0.375269	0.0572843	0.0802727	0.111196	0.960754
	A(C>G)G (%)	0	0	0	0	0	0
	A(C>G)T (%)	0.250251	0.731203	0.0651812	0.21072	0.0832374	1.56088
	C(C>G)A (%)	0.0502547	0.64252	1.58469e-65	1.14345e-68	0.0467225	1.05561
	C(C>G)C (%)	0.0681272	0.451134	0.000273745	5.22106e-16	0.0478645	0.974626
	C(C>G)G (%)	0	0	0	0	0	0
	C(C>G)T (%)	0.0902212	0.799938	6.97232e-05	5.24535e-16	0.0756602	1.57316
	G(C>G)A (%)	0.0640204	0.3696	0.00853031	0.0150712	0.0298939	0.719165
	G(C>G)C (%)	0.18329	0.258148	0.0188967	0.0557943	0.063221	0.811259
	G(C>G)G (%)	0	0	0	0	0	0
	G(C>G)T (%)	0.169277	0.478164	2.33474e-06	0.00839872	0.0418017	1.00786
	T(C>G)A (%)	0.140164	9.69774	0	0	0.0206538	0.613882
	T(C>G)C (%)	0.103899	2.62838	0	0	0.0499445	1.39253
	T(C>G)G (%)	0	0	0	0	0	0
	T(C>G)T (%)	0.45323	12.2658	0.000239251	3.23035e-75	0.101806	2.27978
	A(C>T)A (%)	3.76738	1.04022	3.29139	0.0680376	0.22245	1.77634
	A(C>T)C (%)	0.657402	0.562575	1.27295	0.18953	0.233047	1.21885
	A(C>T)G (%)	1.4751	0.194408	19.4927	0.0994674	0.0661932	0.680136
	A(C>T)T (%)	0.735573	0.91327	1.51358	0.233233	0.200425	2.00838
	C(C>T)A (%)	0.103712	1.53707	1.4352	0.217658	0.391431	2.38418
	C(C>T)C (%)	0.312842	0.569492	1.15969	0.0272169	0.347606	2.39005
	C(C>T)G (%)	1.65732	0.187481	11.023	0.296854	0.0508548	0.285409
	C(C>T)T (%)	0.249514	1.00116	1.48291	0.115512	0.31339	3.33073
	G(C>T)A (%)	2.95561	0.916335	2.0209	0.0484213	0.0901196	1.01019
	G(C>T)C (%)	3.51892	0.387083	2.06165	0.229483	0.150053	0.684569
	G(C>T)G (%)	3.71252	0.0301749	14.356	0.485573	0.0190133	2.51197e-15
	G(C>T)T (%)	2.56792	0.700962	1.92836	0.212135	0.164427	1.09356
	T(C>T)A (%)	0	20.6331	1.96315	0.422511	0.535954	0.00280101
	T(C>T)C (%)	0	5.40705	2.12003	0.463309	0.528931	2.11918
	T(C>T)G (%)	0.381986	1.78961	7.64899	0.37476	0.199463	0.198256
	T(C>T)T (%)	0	11.3907	2.41417	0.856512	0.651048	1.82471
	A(T>A)A (%)	0.116977	0.40055	0.673878	0.44495	0.311585	1.76282
	A(T>A)C (%)	0.181219	0.293001	0.768828	0.242048	0.340093	1.09466
	A(T>A)G (%)	0	0.3504	0.360275	0.100268	0.19813	1.56862
	A(T>A)T (%)	1.49589	0.869246	1.90911	1.08876	2.40824	1.39756
	C(T>A)A (%)	0.0219289	0.216736	0.0539354	0.214065	0.0890226	1.24432
	C(T>A)C (%)	0.35323	0.446811	0.246078	0.885416	0.0348575	1.43797
	C(T>A)G (%)	0.100093	0.42835	0.0191608	0.311233	0.10358	1.6339
	C(T>A)T (%)	2.64554e-15	0.522289	0.143436	2.75804	0.0512294	2.10357
	G(T>A)A (%)	0.04419	0.204353	0.086579	0.121893	0.0847016	0.765167
	G(T>A)C (%)	0.230041	0.248652	0.18193	0.253866	0.125113	0.564941
	G(T>A)G (%)	0.184084	0.235193	0.18243	0.0966335	0.0626436	0.918194
	G(T>A)T (%)	0.122546	0.451091	0.174862	0.680874	0.169562	1.18553
	T(T>A)A (%)	0.0589644	0.591966	2.08099	1.48001	1.32157	1.76645
	T(T>A)C (%)	0.0174867	0.300161	0.14089	0.345157	0.0854248	1.17742
	T(T>A)G (%)	0.0338202	0.186543	0.03501	0.245403	0.396818	0.893179
	T(T>A)T (%)	0.673086	0.65372	1.00523	1.9292	0.330717	2.21667
	A(T>C)A (%)	4.79001	0.602756	1.72618	0.797744	0.627686	2.32967
	A(T>C)C (%)	1.80408	0.279729	0.420123	0.51168	0.187706	0.948603
	A(T>C)G (%)	4.6167	0.502128	0.763858	0.326475	0.30788	1.13122
	A(T>C)T (%)	1.7196	0.795112	0.947858	0.689552	0.752254	2.70454
	C(T>C)A (%)	3.23561	0.245166	0.390792	1.06362	0.0424428	0.622456
	C(T>C)C (%)	2.04735	0.279719	0.145348	3.24327	0.0326562	1.14857
	C(T>C)G (%)	4.65316	0.232209	0.479627	2.33219	0.0250003	0.2081
	C(T>C)T (%)	3.2146	0.271399	0.196131	8.7834	0.0495501	0.906779
	G(T>C)A (%)	5.06667	0.160612	1.13014	0.72031	0.0710075	0.223575
	G(T>C)C (%)	1.63903	0.17422	0.635561	0.909441	0.0508178	0.548543
	G(T>C)G (%)	3.70738	0.185327	0.609112	0.656708	0.0943513	0.37718
	G(T>C)T (%)	2.97545	0.367806	0.906511	1.1257	0.157533	0.966668
	T(T>C)A (%)	2.93188	0.35508	0.817622	1.27173	0.383145	1.05786
	T(T>C)C (%)	2.15508	0.335726	0.708387	1.27067	0.218326	1.11358
	T(T>C)G (%)	2.16794	0.220569	0.428124	0.705258	0.214966	0.544449
	T(T>C)T (%)	4.53446	0.271877	1.20643	2.13828	0.449321	1.15748
	A(T>G)A (%)	0	0.173283	0.215218	0.558952	0.419698	0.906705
	A(T>G)C (%)	0.134196	0.111268	0.0876532	0.54819	0.0249249	0.290331
	A(T>G)G (%)	0.107144	0.22326	0.0364995	0.263616	0.0680392	0.828446
	A(T>G)T (%)	0.510047	0.197496	0.135927	5.25229	0.12093	0.472941
	C(T>G)A (%)	0.136296	0.139948	0.0324441	0.552301	0.386908	0.458683
	C(T>G)C (%)	0.665114	0.190019	0.0189179	1.82227	0.0026557	0.381156
	C(T>G)G (%)	0.894092	0.344094	0.0296211	1.04719	0.105344	0.75668
	C(T>G)T (%)	0.824353	0.00601197	1.34146e-50	25.1826	0.0068969	1.29926e-23
	G(T>G)A (%)	0	0	0	0	0	0
	G(T>G)C (%)	0	0	0	0	0	0
	G(T>G)G (%)	0.278005	0.711515	7.81936e-82	0.446083	0.0715307	1.32619
	G(T>G)T (%)	0.561887	0.177943	0.0755146	6.02665	0.00608917	0.444131
	T(T>G)A (%)	2.25772e-44	0.308671	0.0301481	0.918763	0.922108	0.761543
	T(T>G)C (%)	0.0734819	0.216804	0.0583326	0.839516	0.0277561	0.563206
	T(T>G)G (%)	0.208992	0.267592	0.133717	0.591243	0.0994589	0.968343
	T(T>G)T (%)	0.958979	0.487182	0.551641	11.9557	0.663684	1.13477
		Contributions of deciphered signatures to the samples of Pancreas cancer
		SA407790	SA407802	SA407806	SA407850	SA407890	SA407914	SA407922	SA407934	SA407982	SA408134	SA408150	SA408171	SA408187	SA408218	SA408277	SA408327	SA408390	SA408406	SA408407	SA408430	SA408470	SA408495	SA408562	SA408614	SA408618	SA408639	SA408698	SA408722	SA408778	SA408838	SA408858	SA408882	SA408899	SA408939	SA409006	SA409022	SA409106	SA409114	SA409130	SA409131	SA409155	SA409178	SA409179	SA409194	SA409211	SA409235	SA409250	SA409278
	Signature No. 1 (%)	15.8597	0.22171	16.1526	5.25426	8.78643	20.9769	6.59624	0	8.08349	9.2338	9.82452	7.85669	3.36161	2.43283	0.585962	3.5266	7.77691	1.14047	1.41856	42.0142	7.84903	0	10.2598	5.41642	0	1.58044	2.66352	2.69136	5.95617	4.95992	5.33383	3.81222	0	0.379557	0.189054	1.15326	6.23733	7.07552	3.15907	7.79032	0.985307	4.97411	11.6558	0.984801	0	4.1299	10.6548	4.58003
	Signature No. 2 (%)	6.8532	11.5362	23.6278	8.51726	19.4957	0	8.71719	0	4.01097	6.30092	0	0	8.26793	11.0624	3.45925	45.9868	8.43083	10.4626	0	0	20.2563	5.47298	8.70396	22.1859	0	5.22245	12.2029	2.27559	7.30271	7.33869	8.5256	7.10347	0	5.99109	1.78727	1.87167	6.92481	0	11.8007	8.01204	7.33466	5.6263	14.0883	6.21969	0	7.84294	13.2354	4.8726
	Signature No. 3 (%)	34.2839	51.5667	29.1184	48.4669	19.3564	60.0064	50.08	16.5043	50.1694	44.2088	61.2665	36.7224	58.3268	70.2977	69.6707	39.1511	40.0772	43.9151	59.3221	0.853242	8.18514	86.1505	34.5773	35.1536	75.3382	70.5803	39.8725	11.1297	45.1876	29.7782	52.3987	50.5581	12.5275	58.3101	64.1783	81.5928	52.9699	14.9412	49.7835	33.7093	50.7181	50.4611	34.833	66.6666	0	56.2089	28.8758	49.9821
	Signature No. 4 (%)	12.1257	3.36018	17.9487	5.44341	18.1509	0	2.71313	0	2.8727	3.26941	1.50782	0	2.52202	0	0.142003	0.227318	2.75315	15.5711	2.27115	43.9615	8.40065	0	3.39583	2.30934	1.23211	0.344207	1.83307	0	2.71166	17.3079	1.89208	3.22638	0	3.93029	1.89998	2.696	0.944557	0	5.88818	4.18106	0.298629	4.31781	3.03911	2.58182	31.5675	2.75388	5.11284	2.91954
	Signature No. 5 (%)	8.05564	2.05002	10.4858	6.79985	5.36811	2.68284	6.33548	78.8319	6.0695	11.3103	3.59949	47.1336	9.32029	0.635399	5.10501	4.66268	6.70678	9.88051	14.8809	0	7.70319	8.37652	14.7442	8.39464	8.43954	9.90153	9.31727	36.5241	10.4287	9.65587	8.90491	12.7759	39.6828	12.4364	5.5209	5.77405	7.61822	50.6232	5.3249	9.25967	0.362582	7.91372	5.68828	8.85067	19.9096	7.04431	10.7586	12.3924
	Signature No. 6 (%)	22.8219	31.2652	2.66675	25.5183	28.8425	16.3339	25.558	4.66385	28.794	25.6767	23.8017	8.28735	18.2014	15.5717	21.0371	6.44549	34.2551	19.0302	22.1073	13.1711	47.6057	0	28.3189	26.5401	14.9902	12.3711	34.1108	47.3793	28.4132	30.9594	22.9449	22.524	47.7897	18.9525	26.4245	6.91224	25.3052	27.3601	24.0437	37.0476	40.3007	26.707	30.6956	14.6964	48.5229	22.0201	31.3625	25.2533
[truncated: 578 more columns]

## Sheet: S5_stomach
		Signatures deciphered from samples of Stomach cancer
		Signature No. 1	Signature No. 2	Signature No. 3	Signature No. 4	Signature No. 5	Signature No. 6
	A(C>A)A (%)	0.155846	1.7519	0.0984236	0.0164627	0.180284	0.0546709
	A(C>A)C (%)	0.235877	2.24286	0.200243	0.0567108	0.0857652	0.10175
	A(C>A)G (%)	0	0	0	0	0	0
	A(C>A)T (%)	0.060526	0.965841	0.438635	0.240577	0.401088	0.0810182
	C(C>A)A (%)	0.755739	1.34565	1.24934	0.162197	0.233255	0.307197
	C(C>A)C (%)	1.81255	0.0338346	1.83175	0.206965	0.0879371	0.503976
	C(C>A)G (%)	0.806338	0.295643	0.929085	0.222734	0.0167205	0.47873
	C(C>A)T (%)	3.28121	0	7.55399	1.10872	0.00097944	1.3514
	G(C>A)A (%)	0.420646	2.07285	0.362456	0.158644	0.744967	0.030631
	G(C>A)C (%)	0.27526	1.42277	0.570194	0.648647	0.0683448	0.322741
	G(C>A)G (%)	0.253097	0.548319	0.559719	0.0395039	0.0863361	0.039374
	G(C>A)T (%)	0.199569	0.426929	2.97073	1.89595	0.12311	0.288566
	T(C>A)A (%)	0.246225	1.90771	0.137509	0.106006	0.297416	0.00904699
	T(C>A)C (%)	0.311301	1.75405	0.318761	0.232386	0.27354	0.101168
	T(C>A)G (%)	0.0704814	0.567264	0.298498	0.14425	0.124936	6.33332e-05
	T(C>A)T (%)	0.555107	2.2397	1.56711	0.502503	0.457536	0.100745
	A(C>G)A (%)	0.0519528	1.09451	0.0962101	0.0880691	0.138238	0.0323499
	A(C>G)C (%)	0.082344	0.977997	0.380046	0.0178499	0.168327	0.07373
	A(C>G)G (%)	0	0	0	0	0	0
	A(C>G)T (%)	0.0720543	1.33415	0.301707	0.0402617	0.0607992	0.106958
	C(C>G)A (%)	0.0161286	1.595	0.0258562	0.0198549	0.185231	0.0160736
	C(C>G)C (%)	0	0	0	0	0	0
	C(C>G)G (%)	0	0	0	0	0	0
	C(C>G)T (%)	0.0309575	1.61105	0.00979384	0.0394137	0.0833441	0.0722539
	G(C>G)A (%)	0.0262838	0.713123	0.299563	0.0396423	0.215735	0.0486176
	G(C>G)C (%)	0.397618	0.798935	0.15177	0.0284807	0.051375	0.396932
	G(C>G)G (%)	0	0	0	0	0	0
	G(C>G)T (%)	0.0536005	1.12032	0.14346	0.0872524	0.104476	0.0428962
	T(C>G)A (%)	0.00416928	3.16029	0.00281816	0.0127665	0.117456	0.0256199
	T(C>G)C (%)	0.0530648	2.54134	0.121705	0.0218764	0.0110331	0.0158494
	T(C>G)G (%)	0	0	0	0	0	0
	T(C>G)T (%)	0.0406312	4.98325	0.204013	0.0444004	0.286474	0.0317057
	A(C>T)A (%)	1.85256	0.441818	1.63927	0.686107	1.23386	0.68843
	A(C>T)C (%)	1.45897	1.32458	1.94753	1.06914	0.504197	0.784168
	A(C>T)G (%)	19.9863	6.37381	0.648558	5.96562	3.41088	6.01446
	A(C>T)T (%)	0.905253	1.06221	1.366	0.315729	0.512679	0.346734
	C(C>T)A (%)	0.856319	2.31048	1.32042	0.174736	1.9933	0.321745
	C(C>T)C (%)	0.616481	2.39047	2.18813	0.506501	0.553623	0.871792
	C(C>T)G (%)	19.2478	5.66716	1.75177	4.35576	3.02298	5.71596
	C(C>T)T (%)	0.662999	2.86171	2.0324	0.70553	1.00384	0.452207
	G(C>T)A (%)	3.28821	0.458029	3.90414	3.52384	0.731663	1.74827
	G(C>T)C (%)	2.18542	0.34325	7.05952	12.0792	0.0469392	3.59782
	G(C>T)G (%)	12.627	2.08185	0.199121	44.341	2.53142	4.81315
	G(C>T)T (%)	1.60645	0.15604	5.63824	5.80072	0.0448813	1.61294
	T(C>T)A (%)	0.604602	5.77072	1.32667	0.38982	1.6063	0.490575
	T(C>T)C (%)	0.626281	4.17287	1.42415	1.03512	1.56505	0.848256
	T(C>T)G (%)	10.4678	5.80183	0.487598	2.3166	2.65818	2.73958
	T(C>T)T (%)	0.196889	3.77467	1.83487	0.361536	2.12701	0.298816
	A(T>A)A (%)	0.00829631	0.451086	0.441268	0.0219837	0.0877557	0.536625
	A(T>A)C (%)	0.00486056	0.38818	2.8392	0.238676	0.139893	1.46062
	A(T>A)G (%)	0.0617487	0.907261	0.107555	0.0352241	0.193823	0.18263
	A(T>A)T (%)	0.128644	0.594469	1.29794	0.239144	0.223328	0.213956
	C(T>A)A (%)	0	0	0	0	0	0
	C(T>A)C (%)	0.0726053	0.36711	0.801156	0.131948	0.836185	0.316502
	C(T>A)G (%)	0.0237057	0.939393	0.243595	0.0311913	0.427293	0.232038
	C(T>A)T (%)	0.155428	0.709331	0.232062	0	2.9976	0.0782373
	G(T>A)A (%)	0.00688943	0.353195	0.307053	0.0488759	0.000163237	0.307797
	G(T>A)C (%)	0.0193002	0.0684667	2.66741	0.168701	0.154725	0.397642
	G(T>A)G (%)	0.0402421	0.417705	0.247469	0.0410731	0.368262	0.227238
	G(T>A)T (%)	0.0222789	0.555636	0.766786	0.157109	0.363841	0.154468
	T(T>A)A (%)	0.0094809	0.542685	0.238153	0.0372939	0.115149	0.159625
	T(T>A)C (%)	0.00912829	0.728125	0.653662	0.0315988	0.227186	0.145605
	T(T>A)G (%)	0	0	0	0	0	0
	T(T>A)T (%)	0.0313101	0.664752	0.190231	0.0167685	0.371933	0.0232213
	A(T>C)A (%)	0.613333	0.897002	0.973131	0.268366	0.226419	2.32876
	A(T>C)C (%)	0.57773	0.265065	1.50747	0.320504	0.87679	1.55268
	A(T>C)G (%)	1.97483	0.559379	3.89389	0.280171	0.313845	2.13042
	A(T>C)T (%)	0.242727	1.31321	1.04717	0.0707888	0.13074	1.44539
	C(T>C)A (%)	0.329692	0.149266	1.88145	0.00392244	0.864506	1.82038
	C(T>C)C (%)	0.391695	0.616843	2.14002	0.163495	3.28283	0.937284
	C(T>C)G (%)	2.64689	0.371805	5.28322	0.395851	2.50395	2.22953
	C(T>C)T (%)	0.428963	0.72585	1.78183	0.133017	9.07456	1.73003
	G(T>C)A (%)	0.323578	1.85654e-07	0.147032	1.23052	0	13.2379
	G(T>C)C (%)	0.00326767	0.118259	1.17572	2.87191	0.836183	5.55781
	G(T>C)G (%)	1.02915	0.00155323	2.77088	0.790653	0.384345	7.79871
	G(T>C)T (%)	0.14157	0.352082	0.0830676	0.46927	0.980527	8.24795
	T(T>C)A (%)	0.270527	0.259574	0.625956	0.121073	0.183698	3.00843
	T(T>C)C (%)	0.362824	0.132258	2.03699	0.520929	1.03063	2.09444
	T(T>C)G (%)	0.994884	0.0775628	1.75718	0.198379	0.515428	2.06555
	T(T>C)T (%)	0.0507185	0.386437	1.45422	0.0621377	0.665949	1.64814
	A(T>G)A (%)	0	0	0	0	0	0
	A(T>G)C (%)	0.108142	0.232907	0.0446346	0	0.45151	0.346174
	A(T>G)G (%)	0.0292562	0.287771	0.121551	0.0165105	0.482185	0.146257
	A(T>G)T (%)	0.0628179	0.00262292	0.179914	0.0165501	2.93823	0.176876
	C(T>G)A (%)	0	0	0	0	0	0
	C(T>G)C (%)	0.3677	0.641287	0.55512	0.13464	1.7697	0.145023
	C(T>G)G (%)	0.712424	0.735473	0.935924	0.0709958	1.32355	0.16208
	C(T>G)T (%)	0.075936	0	0.622504	0.198678	23.8259	0.294105
	G(T>G)A (%)	0	0	0	0	0	0
	G(T>G)C (%)	0.0529778	0.204166	0.4642	0.110093	0.80976	0.0538526
	G(T>G)G (%)	0.0686473	0.362471	0.41838	0.0804452	0.4313	0.0612772
	G(T>G)T (%)	0.0426888	0.191706	1.2401	0.307754	4.70412	0.175329
	T(T>G)A (%)	0	0	0	0	0	0
	T(T>G)C (%)	0.0116897	0.311533	0.216793	0.0171998	1.03962	0.174207
	T(T>G)G (%)	0	0	0	0	0	0
	T(T>G)T (%)	0.0334602	0.619721	0.0163358	0.137425	5.69509	0.0161995
		Contributions of deciphered signatures to the samples of Stomach cancer
		SA438995	SA439039	SA439083	SA439145	SA439237	SA439325	SA439477	SA439545	SA439625	SA439737	SA439781	SA439835	SA439867	SA439873	SA439921	SA439961	SA440065	SA440109	SA440131	SA440179	SA440181	SA440241	SA440383	SA440431	SA440471	SA440583	SA440651	SA440673	SA440699	SA440713	SA440751	SA440819	SA440845	SA440859	SA440937	SA440975	SA440997	SA441075	SA441139	SA441165	SA441203	SA441279	SA441308	SA441357	SA441429	SA441487	SA441505	SA441549
	Signature No. 1 (%)	1.69625	25.4318	20.8065	38.7504	67.6658	68.8443	9.86337	45.5504	28.017	17.9123	49.8735	15.3559	44.2843	16.7839	0.710331	54.8725	0.649585	68.3703	6.5926	15.5578	17.0098	0.0163982	5.92562	39.0819	45.9939	27.0657	52.7661	54.2178	12.667	35.2802	34.7269	16.7576	4.96837	3.29401	39.8704	13.8147	28.5095	22.2892	12.4047	20.7144	25.1121	53.3495	38.3247	1.94683	45.2645	46.2706	38.8061	49.1682
	Signature No. 2 (%)	67.0563	49.5836	33.8526	3.42253	0.852684	1.5267	24.4306	44.0692	49.8126	60.0167	30.4114	57.5574	14.7469	0.260155	30.5727	0.49133	4.85758	2.00762	0.143631	32.2687	56.11	65.2123	49.2503	0.574341	29.7891	49.7604	3.6674	2.94703	56.4113	0.746436	1.81448	54.3352	0.827283	18.5246	1.5206	50.2904	60.5321	56.1755	28.9127	47.6008	0.353861	21.0714	51.6937	47.1079	42.04	0.00817258	23.1087	43.9742
	Signature No. 3 (%)	17.7664	10.2177	0.421565	15.7721	3.6922	3.64804	3.90509	1.60463	2.81614	9.34771	2.98551	8.2656	0	0.368319	4.33308	16.4648	14.1755	8.61479	2.14708	13.3196	6.64325	13.5166	6.39127	18.8456	3.35069	3.71088	11.8388	16.8702	4.43619	20.018	24.1219	2.25614	3.15634	0.593788	19.3847	7.36774	0	8.2552	0.554149	11.4057	29.6563	5.21252	1.98989	20.2513	5.899	22.3343	3.99987	3.53031
	Signature No. 4 (%)	8.90643	1.82685	12.0433	29.0673	20.9765	19.4452	8.98521	2.68956	12.539	6.14166	12.2162	12.5084	29.3119	12.0791	6.19153	15.5596	0.0090492	15.9269	4.05391	3.46815	13.1029	19.2527	12.9553	15.0578	13.2458	11.4397	18.6673	16.9473	14.1548	33.7553	22.7112	11.9416	2.52999	9.10061	21.1621	12.4023	7.07954	2.07888	15.7623	16.7618	19.6443	9.29128	0.753721	1.43692	1.72593	11.383	6.4538	0.890632
	Signature No. 5 (%)	2.19752	5.9068	27.3533	0.422478	2.01592	1.52727	52.5494	3.76782	6.77577	4.42821	2.1153	5.09612	8.89139	70.3592	55.3274	3.05793	76.2019	0.488404	0.32971	34.301	7.13405	0.0385007	19.372	5.00998	4.74385	5.71728	2.19717	2.08417	7.34737	4.99053	9.47541	12.1752	86.079	65.5785	5.55917	10.325	3.80947	4.17299	41.9159	3.29764	11.4122	8.64908	2.7301	28.7748	0.785431	2.15075	25.2373	0
	Signature No. 6 (%)	2.37704	7.03331	5.52277	12.5651	4.79691	5.00857	0.266329	2.31836	0.039529	2.15347	2.39806	1.21663	2.76557	0.14933	2.86495	9.55376	4.10636	4.59201	86.7331	1.08474	0	1.96361	6.10548	21.4304	2.87668	2.30608	10.8632	6.93352	4.98334	5.20958	7.15007	2.53426	2.43907	2.90845	12.503	5.79985	0.0694113	7.02822	0.450283	0.219675	13.8213	2.4262	4.5079	0.482283	4.2852	17.8532	2.39427	2.43674
[truncated: 56 more columns]

## Sheet: S6_brain
		Signatures deciphered from samples of Brain cancer
		Signature No. 1	Signature No. 2	Signature No. 3	Signature No. 4	Signature No. 5
	A(C>A)A (%)	0.256995	0.693257	1.47641	2.41573	2.59633
	A(C>A)C (%)	0.723111	0.128613	1.094	3.25391	0.886339
	A(C>A)G (%)	0.0539847	0.143691	0.248014	0.316635	0.247379
	A(C>A)T (%)	1.73463	0.124353	0.515512	3.16336	0.740877
	C(C>A)A (%)	0.761788	1.7135	0.532643	2.78996	1.9001
	C(C>A)C (%)	0.290091	0.113558	0.529599	2.63397	1.2001
	C(C>A)G (%)	0.0607566	0.0437019	0.166526	0.561973	0.319199
	C(C>A)T (%)	3.05606	0.119868	1.00154	3.76918	0.338467
	G(C>A)A (%)	0.22517	0.196078	0.666958	1.55799	2.16665
	G(C>A)C (%)	0.308884	0.200932	0.434736	1.534	0.662483
	G(C>A)G (%)	0.00447443	0.0329898	0.239125	0.0867106	0.409486
	G(C>A)T (%)	1.31854	0.150149	0.282681	1.27471	1.59482
	T(C>A)A (%)	4.67324	0.746714	0.943627	1.28143	1.77577
	T(C>A)C (%)	0.963703	0.200827	1.028	1.7749	0.958878
	T(C>A)G (%)	0.123624	0.0502422	0.338291	0.212894	0.2214
	T(C>A)T (%)	39.7535	0.112843	3.38991e-27	1.04158	3.17797e-42
	A(C>G)A (%)	0.133995	0.207285	0.119297	0.376025	3.10879
	A(C>G)C (%)	0.00953979	0.0854067	0.234107	0.376526	1.24691
	A(C>G)G (%)	0.0268665	0.0354872	0.0383698	0.0776958	0.670958
	A(C>G)T (%)	0.118069	0.153165	0.0756404	0.574912	2.20037
	C(C>G)A (%)	0.0572208	0	0.00418923	0.400953	0.930628
	C(C>G)C (%)	0.0638815	0.0716373	0.0139373	0.443916	0.943514
	C(C>G)G (%)	0.0128366	0.0525166	0.0717654	0.140089	0.604024
	C(C>G)T (%)	0.04656	0.050143	0.00236243	0.806635	1.06167
	G(C>G)A (%)	0.0794705	0.10607	0.0712743	0.169723	1.07351
	G(C>G)C (%)	0.0304502	0.0356832	0.0728084	0.35819	0.895225
	G(C>G)G (%)	0	0	0	0	0
	G(C>G)T (%)	0.0764712	0.0691128	0.00560833	0.392596	1.01799
	T(C>G)A (%)	0.0662365	0.0344586	0.0162108	0.439269	1.4338
	T(C>G)C (%)	0.0316516	0.0988055	0.100662	0.309978	1.37498
	T(C>G)G (%)	0	0	0	0	0
	T(C>G)T (%)	0.100454	0.189836	0.147704	0.646669	2.61271
	A(C>T)A (%)	0.400703	0.217002	3.24858	2.88043	2.13245
	A(C>T)C (%)	0.840207	0.0672063	1.71321	1.26323	0.769906
	A(C>T)G (%)	1.98355	0.518917	18.5691	1.43433	0.131186
	A(C>T)T (%)	0.884697	0.158224	1.60633	2.0521	1.66715
	C(C>T)A (%)	0.118371	0.0844479	2.23216	0.964534	1.3252
	C(C>T)C (%)	0.298087	0.148862	2.73009	1.66423	0.663015
	C(C>T)G (%)	0.137531	0.117952	8.64403	0.537453	1.7943
	C(C>T)T (%)	0.536379	0.209783	2.25364	2.54599	1.23948
	G(C>T)A (%)	0.375948	0.0832986	2.38654	1.2794	0.855971
	G(C>T)C (%)	2.26804	0.113054	2.86234	0.731095	0.485213
	G(C>T)G (%)	3.23438	0.262708	11.0822	0.224865	1.87346
	G(C>T)T (%)	1.96958	0.178477	2.28001	1.27487	0.618216
	T(C>T)A (%)	0.602394	0.184375	1.73089	0.786806	2.01669
	T(C>T)C (%)	2.85157	0.229217	2.17594	0.775737	1.50359
	T(C>T)G (%)	10.2956	0.283111	5.90622	0.00948334	0.377502
	T(C>T)T (%)	4.85899	0.288948	1.63445	1.6115	2.17328
	A(T>A)A (%)	0.372834	34.676	0.000508319	0.176543	0.0221434
	A(T>A)C (%)	0.0691125	0.0687455	0.335505	1.42981	0.288096
	A(T>A)G (%)	0.107781	0.190198	0.301356	1.59655	0.384462
	A(T>A)T (%)	0.751226	0.271228	1.29907	3.25	0.571312
	C(T>A)A (%)	0.0860983	0.0711895	0.0885233	1.76436	0.0714191
	C(T>A)C (%)	0.0988218	5.19764	0.0273439	2.17422	0.0434725
	C(T>A)G (%)	0.0709264	0.0875968	0.0807138	2.18721	0.258293
	C(T>A)T (%)	0.232429	0.106725	0.0104101	4.18712	0.016951
	G(T>A)A (%)	0.0428944	0.190338	0.0904202	0.94869	0.147794
	G(T>A)C (%)	0.0508264	0.0315873	0.0227863	0.881948	0.239033
	G(T>A)G (%)	0.0652192	0.0989143	0.0926221	1.31763	0.163392
	G(T>A)T (%)	0.07091	0.165063	0.0249336	2.33063	0.0110701
	T(T>A)A (%)	0.424232	23.0563	0.8624	0.666007	0.810164
	T(T>A)C (%)	0.191963	9.3638	1.3947e-05	1.04135	0.197804
	T(T>A)G (%)	0.0801391	0.0359873	0.0741562	1.25542	0.101034
	T(T>A)T (%)	0.611237	0.255781	0.555189	4.47414	0.303471
	A(T>C)A (%)	0.590251	0.0939215	2.12611	1.21217	3.01367
	A(T>C)C (%)	0.245037	0.0702122	0.459902	0.678896	1.69507
	A(T>C)G (%)	0.114793	0.0991401	1.12629	0.739095	2.37337
	A(T>C)T (%)	0.299761	0.34032	1.08068	1.49162	2.91517
	C(T>C)A (%)	0.0769247	0.10242	0.551149	0.580836	1.34655
	C(T>C)C (%)	0.0933994	0.188645	0.311229	0.738571	2.57961
	C(T>C)G (%)	0.0223426	0.0684606	0.828297	1.02932	1.33834
	C(T>C)T (%)	0.0623044	0.174413	0.590682	0.804305	2.22854
	G(T>C)A (%)	1.12151	0.140882	0.886448	0.617226	1.34051
	G(T>C)C (%)	0.51215	0.0674862	0.406014	0.53745	1.58802
	G(T>C)G (%)	0.227101	0.0977814	0.630465	0.617911	1.62129
	G(T>C)T (%)	0.990289	0.0850201	0.672791	0.754695	1.907
	T(T>C)A (%)	0.286616	0.119277	0.749312	0.871067	1.58371
	T(T>C)C (%)	0.471171	0.214688	0.526271	0.812206	2.91727
	T(T>C)G (%)	0.136566	0.0187629	0.598852	0.906671	0.894954
	T(T>C)T (%)	0.320513	0.184902	0.868869	1.16397	2.40184
	A(T>G)A (%)	0.0727091	0.0195294	0.443943	0.487919	0.536569
	A(T>G)C (%)	0	0	0	0	0
	A(T>G)G (%)	0.0815441	0.0542369	0.153234	0.474	0.781559
	A(T>G)T (%)	0.547784	0.0154372	0.319246	0.337268	0.517553
	C(T>G)A (%)	0	0	0	0	0
	C(T>G)C (%)	0.000866661	0	0.173969	0.197903	0.423468
	C(T>G)G (%)	0.0783253	0.036124	0.118746	0.423639	0.672511
	C(T>G)T (%)	0.3934	1.11202	0.0886603	0.289239	0.695017
	G(T>G)A (%)	0	0	0	0	0
	G(T>G)C (%)	0	0	0	0	0
	G(T>G)G (%)	0.0512318	0.0918601	0.136278	0.0189317	2.54108
	G(T>G)T (%)	0.139018	0.0351678	0.17763	0.2092	0.721618
	T(T>G)A (%)	0.167191	0.118565	0.181487	0.224329	0.659467
	T(T>G)C (%)	0.120173	0.0987367	0.170752	0.167784	0.561272
	T(T>G)G (%)	0.0836175	0.052538	0.155441	0.63607	0.718526
	T(T>G)T (%)	2.5484	13.3259	0.0739962	0.0779426	0.976562
		Contributions of deciphered signatures to the samples of Brain cancer
		SA261058	SA261220	SA261298	SA261523	SA261577	SA261643	SA261646	SA261769	SA261893	SA261951	SA262024	SA262180	SA262234	SA262288	SA262472	SA262691	SA262726	SA262816	SA262873	SA262990	SA263211	SA263535	SA263730	SA263787	SA263802	SA263874	SA263916	SA264036	SA264084	SA264189	SA264267	SA264681	SA264818	SA264947	SA265004	SA265073	SA265139	SA265313	SA265379	SA265538	SA265724	SA265727	SA265868	SA265973	SA266042	SA266108	SA266420	SA266642
	Signature No. 1 (%)	0	0	0.0756932	0	8.57096	0.121578	0	0	0	5.69181	0	0	0.0151918	0	0	0.0560968	4.06067	2.128	0.00547568	0.015917	2.01577	0	0	0	0	0	0.0849807	0	0	0	0.00510556	3.6914	6.05145	12.377	0	2.2203	0	1.23921	7.37977	4.67715	0.288792	0	3.31635	0.0336907	0	0.00506247	0	0
	Signature No. 2 (%)	1.09036	0	0	0	0	0	0	0	0	0	0	0.330686	0.173497	0.0191159	1.90755	0	0	0	0	1.83654	1.28916	0.232253	0	0	0	0	4.15342	0	1.84942	0	3.85941	0	3.60835	0	0	0.016285	0	2.52879	0.157845	0.90843	0	0	0	1.04214	0.534496	3.81474	0	0
	Signature No. 3 (%)	94.7379	71.8206	66.7055	55.9641	66.347	57.1096	45.2972	72.05	39.5115	65.2536	85.0563	59.8413	83.2109	76.2282	58.244	39.5021	51.4568	63.8942	41.6978	64.4558	86.4021	84.942	81.6918	49.7316	98.179	73.5071	24.3107	63.4256	78.9584	65.2924	32.9397	82.9844	50.0996	28.6769	87.1684	70.4412	74.9302	70.8759	54.1527	50.6365	88.5124	64.8182	78.4463	42.2391	66.2804	34.4993	77.5269	59.4542
	Signature No. 4 (%)	2.32543	0.0244007	24.5913	2.37135	12.8374	2.42479	4.09267	0	8.66965	8.82154	0.649035	0.00486453	7.61831	22.7447	36.6957	0	3.0909	20.0225	2.63854	9.23099	1.84265	0.489249	8.78349	20.4296	1.24087	4.78469	12.8129	6.07676	3.34724	16.0752	7.69914	1.48281	18.3143	17.8844	3.03818	3.18974	8.44318	8.11855	2.75559	15.4835	0	9.68233	8.61281	1.09847	3.13167	15.0078	10.3606	0.0291093
	Signature No. 5 (%)	1.84629	28.155	8.62748	41.6645	12.2447	40.344	50.6101	27.95	51.8189	20.2331	14.2947	39.8232	8.98208	1.00805	3.15281	60.4418	41.3917	13.9552	55.6581	24.4608	8.45034	14.3365	9.52475	29.8388	0.580106	21.7082	58.6379	30.4977	15.845	18.6324	55.4967	11.8413	21.9262	41.0617	9.79344	24.1325	16.6266	17.2376	35.5541	28.2945	11.1988	25.4995	9.62453	55.5866	30.0534	46.6731	12.1125	40.5167
[truncated: 377 more columns]

## Sheet: S7_kidney
		Signatures deciphered from samples of Kidney cancer
		Signature No. 1	Signature No. 2	Signature No. 3	Signature No. 4	Signature No. 5
	A(C>A)A (%)	5.35822	0.544062	1.68539	0.628597	1.1412
	A(C>A)C (%)	2.51178	0.321131	0.252	0.526621	0.523484
	A(C>A)G (%)	0.586822	0.0818704	0.203327	0.0650021	0.144472
	A(C>A)T (%)	2.76233	0.32462	0.855172	0.65592	0.402748
	C(C>A)A (%)	3.91055	0.721844	0.703016	0.749198	0.702679
	C(C>A)C (%)	2.77724	0.646596	0.170162	1.32983	0.452588
	C(C>A)G (%)	0.455876	0.10933	0.129711	0.241391	0.0796345
	C(C>A)T (%)	2.39657	0.505092	0.675066	2.45386	0.791128
	G(C>A)A (%)	2.57282	0.228034	0.465975	0.253699	0.438997
	G(C>A)C (%)	1.83545	0.250518	0.15974	0.376396	0.356352
	G(C>A)G (%)	0	0	0	0	0
	G(C>A)T (%)	1.7405	0.23277	0.258983	0.383328	0.475823
	T(C>A)A (%)	3.71754	0.436381	1.5203	0.493004	1.82057
	T(C>A)C (%)	3.67029	0.512512	0.31644	0.577846	0.966697
	T(C>A)G (%)	0.533225	0.0404793	0.133039	0.0787417	0.154371
	T(C>A)T (%)	3.52601	0.467001	0.804206	1.2034	1.61245
	A(C>G)A (%)	1.44752	0.253796	1.51419	0.439673	0.967226
	A(C>G)C (%)	0.939564	0.112752	0.282568	0.160853	0.827513
	A(C>G)G (%)	0	0	0	0	0
	A(C>G)T (%)	1.34935	0.126882	0.568316	0.379232	1.55753
	C(C>G)A (%)	0.936736	0.173799	0.120697	0.158849	0.682279
	C(C>G)C (%)	0.65644	0.162693	0.367769	0.122184	1.02594
	C(C>G)G (%)	0	0	0	0	0
	C(C>G)T (%)	0.929636	0.181634	0.41245	0.176911	1.66899
	G(C>G)A (%)	0.688296	0.119526	0.32581	0.191867	0.3829
	G(C>G)C (%)	0.662051	0.0962063	0.171555	0.113531	0.364013
	G(C>G)G (%)	0	0	0	0	0
	G(C>G)T (%)	0.739478	0.0746882	0.072517	0.110086	0.68525
	T(C>G)A (%)	1.2609	0.23372	0.216132	0.289635	1.37885
	T(C>G)C (%)	1.23782	0.255581	0.277629	0.248025	1.76509
	T(C>G)G (%)	0	0	0	0	0
	T(C>G)T (%)	2.02084	0.268961	1.52267	0.458496	2.8432
	A(C>T)A (%)	2.08403	0.201047	3.29	2.62498	1.8454
	A(C>T)C (%)	1.4338	0.123203	0.929834	1.08992	1.1653
	A(C>T)G (%)	0.730277	0.130581	1.43702	9.3414	0.622408
	A(C>T)T (%)	2.04489	0.108481	1.4352	1.53517	1.48051
	C(C>T)A (%)	2.39999	0.256289	1.58796	0.960349	1.63348
	C(C>T)C (%)	1.99224	0.31035	0.975079	1.12872	1.36424
	C(C>T)G (%)	0.467383	0.164907	0.636048	4.79331	0.317144
	C(C>T)T (%)	2.88474	0.338271	2.47788	1.79083	1.41042
	G(C>T)A (%)	1.5962	0.0835638	0.461108	2.79527	1.31414
	G(C>T)C (%)	1.50955	0.0650021	0.484973	3.07345	0.765344
	G(C>T)G (%)	0.465836	0.102208	0.502863	6.09051	0.0429633
	G(C>T)T (%)	1.70009	0.0846251	0.785231	2.62485	0.896257
	T(C>T)A (%)	2.94367	0.279149	0.976592	1.22128	3.28098
	T(C>T)C (%)	2.72225	0.324314	2.04609	1.3838	2.18511
	T(C>T)G (%)	0.491115	0.0287364	0.465551	3.3777	0.42657
	T(C>T)T (%)	2.65361	0.174991	3.33524	1.64991	1.79054
	A(T>A)A (%)	0.502498	6.72047	0.480671	1.4582	1.05536
	A(T>A)C (%)	0.43625	0.941539	0.441555	0.981148	0.460152
	A(T>A)G (%)	0.77897	5.33509	0.635135	0.280079	0.78491
	A(T>A)T (%)	0.628366	1.63572	0.976101	1.6918	1.4143
	C(T>A)A (%)	0.213777	12.5595	0.403936	0.0726508	0.272348
	C(T>A)C (%)	0.736219	4.28229	0.434196	0.316509	0.699026
	C(T>A)G (%)	0.536459	13.4255	0.171889	0.120706	0.424325
	C(T>A)T (%)	0.966794	5.10546	1.18284	0.326953	0.79527
	G(T>A)A (%)	0.28963	4.72162	0.156674	0.248622	0.466762
	G(T>A)C (%)	0.316002	0.803702	0.0679143	0.37885	0.362624
	G(T>A)G (%)	0.442038	2.31185	0.346485	0.254086	0.590042
	G(T>A)T (%)	0.48551	0.785388	0.717324	0.2737	0.468518
	T(T>A)A (%)	0.559208	8.87784	0.519427	0.78735	1.21889
	T(T>A)C (%)	0.55329	1.98288	0.717265	0.346187	1.37375
	T(T>A)G (%)	0.356107	6.36948	0.320078	0.125681	0.831403
	T(T>A)T (%)	1.20464	3.23583	2.77042	0.85422	2.87705
	A(T>C)A (%)	0.698862	2.65742	3.12412	2.85073	3.27184
	A(T>C)C (%)	0.260741	0.121704	0.930829	0.790496	1.08015
	A(T>C)G (%)	0.523363	0.68154	1.30108	1.64671	2.77778
	A(T>C)T (%)	0.976677	0.168321	1.48736	1.5828	2.72601
	C(T>C)A (%)	0.30467	0.613079	1.10326	1.74256	1.70877
	C(T>C)C (%)	0.42405	0.13573	0.770396	0.902441	1.10345
	C(T>C)G (%)	0.612525	0.21487	0.781893	1.61649	1.19167
	C(T>C)T (%)	0.468731	0.221228	2.72274	1.42229	1.41711
	G(T>C)A (%)	0.16151	0.29569	0.170957	3.29784	1.30239
	G(T>C)C (%)	0.167894	0.0721462	0.25705	0.933599	0.614915
	G(T>C)G (%)	0.325449	0.167647	0.577651	1.67845	0.738485
	G(T>C)T (%)	0.245277	0.115859	0.786068	2.24815	0.963018
	T(T>C)A (%)	0.0977289	0.969968	0.484628	3.3585	2.14886
	T(T>C)C (%)	0.212028	0.176378	2.36438	1.23595	1.05789
	T(T>C)G (%)	0.173022	0.23344	0.289186	1.37005	1.09639
	T(T>C)T (%)	0.309919	0.295496	20.2266	3.32822	0.167933
	A(T>G)A (%)	0.331443	0.518141	0.6137	0.21822	1.07617
	A(T>G)C (%)	0.306661	0.0460126	0.18302	0.0973258	1.07755
	A(T>G)G (%)	0.547107	0.269097	0.0946636	0.206691	1.25081
	A(T>G)T (%)	0.553774	0.0732022	0.793991	0.342163	2.84328
	C(T>G)A (%)	0.17451	0.42459	0.0733893	0.106728	0.511326
	C(T>G)C (%)	0.338762	0.114803	0.170502	0.218723	0.65528
	C(T>G)G (%)	0.3025	0.546116	0.110478	0.203982	0.76076
	C(T>G)T (%)	0.370861	0.133965	0.673291	0.256508	1.45773
	G(T>G)A (%)	0	0	0	0	0
	G(T>G)C (%)	0	0	0	0	0
	G(T>G)G (%)	0.280261	0.132172	0.259726	0.115154	0.480258
	G(T>G)T (%)	0.15198	0.0386744	0.35258	0.277352	0.658766
	T(T>G)A (%)	0.410203	0.491443	0.329344	0.122373	1.22733
	T(T>G)C (%)	0.50281	0.0999851	0.461835	0.146331	1.79904
	T(T>G)G (%)	0.485448	0.438967	0.521454	0.207023	1.18776
	T(T>G)T (%)	0.931939	0.180008	11.6304	0.611793	2.79976
		Contributions of deciphered signatures to the samples of Kidney cancer
		SA507120	SA507122	SA507128	SA507132	SA507140	SA507141	SA507152	SA507159	SA507164	SA507171	SA507173	SA507185	SA507191	SA507201	SA507213	SA507214	SA507223	SA507225	SA507229	SA507234	SA507238	SA507244	SA507246	SA507250	SA507258	SA507259	SA507268	SA507269	SA507277	SA507282	SA507287	SA507291	SA507296	SA507300	SA507302	SA507306	SA507312	SA507314	SA507321	SA507326	SA507330	SA507332	SA507336	SA507338	SA507346	SA507348	SA507352	SA507357
	Signature No. 1 (%)	35.2407	2.77651	42.4435	36.0639	32.4815	44.2295	18.139	25.7164	34.7018	26.0501	5.17018	31.9283	24.5989	45.5136	50.0434	10.6309	18.5784	21.4036	50.5859	29.7005	34.7041	43.1452	43.2041	41.2326	16.2751	38.6783	41.0963	33.0685	21.5395	26.3705	26.2984	36.1785	35.2761	7.70397	49.3635	46.3109	26.0462	2.22394	20.6806	42.2034	25.7582	32.2324	51.0311	29.685	18.3655	37.2188	41.3297	1.13812
	Signature No. 2 (%)	5.55911	3.08835	3.38462	5.35215	2.26993	4.08881	7.26698	6.26464	3.40583	3.62391	3.49413	4.65547	3.69412	4.62701	2.99907	0.878948	1.91285	4.07093	3.02765	4.3921	3.56752	4.89557	6.49096	5.62873	3.39281	3.75747	3.77471	4.13021	3.6384	6.39535	4.87611	4.81863	12.5967	68.6567	2.36687	5.15868	2.41151	1.93595	69.4517	2.10136	17.5984	4.90053	5.5501	5.80467	79.7069	4.34641	4.44071	91.8398
	Signature No. 3 (%)	21.7006	66.9187	20.8637	26.573	15.5403	18.8684	12.3134	26.0899	33.2336	28.5086	42.6004	6.65283	18.1643	13.5042	5.90005	84.2301	20.4769	13.5828	7.52898	8.56529	11.8478	12.7168	10.0021	10.286	15.9795	6.29648	7.14375	43.3797	22.9382	31.1153	28.1635	7.31743	10.4966	2.83902	10.9211	12.7848	33.3716	3.46265	1.6415	6.9336	6.36601	19.1742	5.68862	13.9886	0.279147	8.21111	9.14349	1.56119
	Signature No. 4 (%)	10.4398	5.46385	12.4401	15.9262	24.9839	7.76253	22.5507	7.76788	9.20578	12.5332	8.37475	6.92254	12.1541	10.1374	11.3072	3.7249	8.06158	14.6388	21.6729	8.90324	9.38821	18.7418	13.1232	15.9079	6.22463	19.2524	23.7829	8.78329	11.4497	10.846	16.4363	16.1202	17.6868	5.97578	17.3729	7.54284	11.0474	89.8025	3.77309	20.5945	19.798	15.5963	24.7122	15.1004	1.14922	23.2694	17.6389	0.503227
	Signature No. 5 (%)	27.0598	21.7526	20.8681	16.0847	24.7244	25.0508	39.7299	34.1612	19.453	29.2842	40.3605	49.8409	41.3886	26.2178	29.7502	0.535145	50.9703	46.3039	17.1846	48.4389	40.4923	20.5006	27.1797	26.9448	58.128	32.0154	24.2024	10.6383	40.4343	25.2729	24.2258	35.5653	23.9438	14.8246	19.9757	28.2028	27.1233	2.57498	4.45309	28.1672	30.4794	28.0965	13.018	35.4213	0.499248	26.9543	27.4473	4.95764
[truncated: 47 more columns]

## Sheet: S8_liver
		Signatures deciphered from samples of Liver cancer
		Signature No. 1	Signature No. 2	Signature No. 3	Signature No. 4	Signature No. 5
	A(C>A)A (%)	0.839036	2.71037	0.989293	3.80284	0.0513987
	A(C>A)C (%)	0.294496	2.95151	0.948065	1.07956	0.260709
	A(C>A)G (%)	0.149892	0.627094	0.286847	0.313487	0.0207705
	A(C>A)T (%)	0.383569	2.47925	0.621571	1.33658	0.485417
	C(C>A)A (%)	1.22179	3.98503	0.843947	1.40219	0.645904
	C(C>A)C (%)	0.742471	3.69302	0.708155	0.526016	1.4391
	C(C>A)G (%)	0.189108	0.643497	0.277483	0.205151	0.311316
	C(C>A)T (%)	0.372265	3.48113	0.137352	0.510686	4.25482
	G(C>A)A (%)	0.58498	2.60007	0.596881	1.50878	0.123771
	G(C>A)C (%)	0.343216	3.08382	0.482255	0.539763	0.410229
	G(C>A)G (%)	0.122495	0.64083	0.201045	0.273862	0.085434
	G(C>A)T (%)	0.172298	2.0507	0.382968	0.851261	0.935564
	T(C>A)A (%)	0.877782	2.65694	1.04261	2.47797	0.0837421
	T(C>A)C (%)	0.797475	3.56692	1.24888	1.40017	0.303002
	T(C>A)G (%)	0.185742	0.473159	0.302329	0.292804	0.011701
	T(C>A)T (%)	0.716939	3.13687	0.940829	2.40593	1.18055
	A(C>G)A (%)	0.245679	0.711428	0.498123	1.13423	0.128166
	A(C>G)C (%)	0.200732	0.412633	0.28189	0.611636	0.118723
	A(C>G)G (%)	0	0	0	0	0
	A(C>G)T (%)	0.394617	0.810193	0.36601	1.01416	0.23774
	C(C>G)A (%)	0.309912	0.650988	0.265197	0.574791	0.00134295
	C(C>G)C (%)	0.291168	0.618271	0.298917	0.623038	0
	C(C>G)G (%)	0	0	0	0	0
	C(C>G)T (%)	0.477645	0.86732	0.421483	0.891633	0.00214299
	G(C>G)A (%)	0.133458	0.376595	0.155536	0.519992	0.0806342
	G(C>G)C (%)	0.164148	0.67128	0.218893	0.356073	0.2392
	G(C>G)G (%)	0	0	0	0	0
	G(C>G)T (%)	0.140311	0.536944	0.120006	0.642986	0.126261
	T(C>G)A (%)	0.433668	0.556089	0.224924	1.33916	0.110592
	T(C>G)C (%)	0.495808	0.597608	0.308078	1.07582	0.0124662
	T(C>G)G (%)	0	0	0	0	0
	T(C>G)T (%)	0.966046	1.21867	0.373373	2.55636	0.210351
	A(C>T)A (%)	0.939595	0.917894	3.03462	3.00208	2.86711
	A(C>T)C (%)	0.35349	0.695087	1.88501	1.2755	1.72929
	A(C>T)G (%)	0.100898	0.105021	0.204609	2.32545	7.44715
	A(C>T)T (%)	0.412283	0.824469	3.5655	1.5397	1.40848
	C(C>T)A (%)	1.36813	0.803714	8.36938	1.15257	0.620065
	C(C>T)C (%)	0.33169	1.54601	6.01822	0.755056	1.41715
	C(C>T)G (%)	0.0130262	0.147815	1.13898	1.46046	4.534
	C(C>T)T (%)	0.849492	1.10629	13.8957	0.547767	0.812484
	G(C>T)A (%)	0.950043	0.81513	4.20029	0.925293	4.09468
	G(C>T)C (%)	0.270689	0.694607	2.62146	0.963538	5.72751
	G(C>T)G (%)	0.000949461	0.00279227	0.0989743	1.63249	7.53408
	G(C>T)T (%)	0.442242	0.51969	6.19514	0.83343	3.41586
	T(C>T)A (%)	1.32341	1.14727	4.62535	2.38268	1.26744
	T(C>T)C (%)	0.732142	1.35449	2.56685	2.36294	1.26783
	T(C>T)G (%)	0.102038	0.0731108	0.535484	1.20636	2.93504
	T(C>T)T (%)	0.750221	0.54282	4.54874	5.2127	1.43621
	A(T>A)A (%)	0.693134	1.26564	0.923174	1.67781	1.31755
	A(T>A)C (%)	0.57393	0.761787	0.22277	0.579199	1.48056
	A(T>A)G (%)	0.522209	1.82099	1.14704	0.870124	0.0629429
	A(T>A)T (%)	0.506889	1.17149	0.544796	1.68221	0.92076
	C(T>A)A (%)	0.141142	2.38405	0.453528	0.300328	0.203173
	C(T>A)C (%)	0.914895	2.16254	0.316567	0.506683	0.127651
	C(T>A)G (%)	0.0134629	4.33152	0.293844	0.294805	0.226938
	C(T>A)T (%)	0.544551	2.54895	0.864423	0.709365	0.13132
	G(T>A)A (%)	0.204386	0.914356	0.209748	0.390899	0.261547
	G(T>A)C (%)	0.412053	0.622906	0.00365982	0.210328	0.574014
	G(T>A)G (%)	0.217279	1.32902	0.378684	0.525494	0.205255
	G(T>A)T (%)	0.23082	0.779499	0.26846	0.619792	0.365551
	T(T>A)A (%)	0.556965	1.29644	0.88731	1.51503	0.489426
	T(T>A)C (%)	1.59265	0.938963	0.474858	0.288664	0.00753975
	T(T>A)G (%)	0.457823	1.64505	0.369137	0.455361	0.0543222
	T(T>A)T (%)	1.06839	1.2334	0.784781	1.60945	0.130317
	A(T>C)A (%)	8.36698	2.95986	1.34972	3.64463	1.31836
	A(T>C)C (%)	3.24186	0.258396	0.41544	0.613594	0.340205
	A(T>C)G (%)	5.06403	2.37088	1.28661	1.97789	1.30363
	A(T>C)T (%)	4.87762	1.84936	1.42715	2.80055	0.618508
	C(T>C)A (%)	3.36579	0.885481	0.242849	0.657378	1.70277
	C(T>C)C (%)	4.11036	0.352002	0.0670467	0.759348	0.0257383
	C(T>C)G (%)	2.91035	0.713163	0.0664217	1.01186	2.17242
	C(T>C)T (%)	3.45242	0.791293	0.483246	1.29656	0.729516
	G(T>C)A (%)	4.92608	0.12991	0.600046	1.12952e-55	5.74917
	G(T>C)C (%)	2.32687	0.33592	0.418167	0.184509	1.55773
	G(T>C)G (%)	2.9567	0.253943	0.336876	0.605281	3.07641
	G(T>C)T (%)	3.15972	0.119039	3.01693	0.408478	3.92557
	T(T>C)A (%)	6.08096	0.938933	0.587786	0.358892	3.25813
	T(T>C)C (%)	3.38311	0.0140604	0.515241	0.930532	0.800387
	T(T>C)G (%)	2.92791	0.838161	0.437116	0.641854	1.5537
	T(T>C)T (%)	3.8655	0.255872	1.8847	1.35813	2.0108
	A(T>G)A (%)	0.329108	0.319428	0.400723	0.734743	0.227559
	A(T>G)C (%)	0	0	0	0	0
	A(T>G)G (%)	0.202805	0.3716	0.183964	0.632341	0.110213
	A(T>G)T (%)	0.5206	0.251518	0.135624	0.976076	0.236857
	C(T>G)A (%)	0.29303	0.242299	0.0596881	0.353019	0.0496633
	C(T>G)C (%)	0.440918	0.221418	0.0492773	0.594481	0.22139
	C(T>G)G (%)	0.144569	0.763577	0.0302863	0.613121	0.362886
	C(T>G)T (%)	0.865848	0.0596695	0.0165009	1.64013	0.391091
	G(T>G)A (%)	0	0	0	0	0
	G(T>G)C (%)	0	0	0	0	0
	G(T>G)G (%)	0.00340934	0.151531	0.0427143	1.42897	0.131551
	G(T>G)T (%)	0.243509	0.0222799	0.0419451	1.06932	0.294119
	T(T>G)A (%)	0.481501	0.271756	0.167329	0.771607	0.28001
	T(T>G)C (%)	0.412886	0.175588	0.215994	0.638464	0.0558023
	T(T>G)G (%)	0.170847	0.545008	0.108721	0.848699	0.180137
	T(T>G)T (%)	1.03707	0.226992	0.221905	2.36906	0.371373
		Contributions of deciphered signatures to the samples of Liver cancer
		SA499636	SA499742	SA499746	SA499794	SA499797	SA499799	SA499801	SA499802	SA499813	SA499815	SA561306	SA561308	SA561310	SA561312	SA501365	SA501367	SA501369	SA501371	SA501373	SA501375	SA501377	SA501379	SA501381	SA501383	SA501385	SA501387	SA501389	SA501391	SA501393	SA501395	SA501397	SA501399	SA501401	SA501403	SA501405	SA501407	SA501409	SA501411	SA501413	SA501415	SA501417	SA501419	SA501421	SA501422	SA501423	SA270380	SA270382	SA270384
	Signature No. 1 (%)	11.595	18.5962	22.4945	26.9236	21.4135	21.4762	17.6382	13.9327	25.4361	20.6559	33.6435	17.5707	20.8392	27.0081	21.4241	22.2382	32.8891	30.4763	24.0891	22.7971	17.7998	31.1108	16.6888	12.4282	34.0384	23.2629	16.4348	11.1661	28.078	20.2578	5.23286	42.6818	9.29309	22.7979	44.6776	27.5395	51.8163	27.7713	28.3057	21.1947	52.2711	40.6171	33.4493	40.3002	18.6625	29.0503	47.7762	26.5233
	Signature No. 2 (%)	9.64028	25.4047	17.811	31.0286	27.3682	22.71	22.2055	14.2772	13.0181	58.4505	16.3015	6.855	7.23642	22.9831	5.87254	18.4244	14.585	18.6296	19.7011	23.5872	5.97723	22.5384	17.8919	3.22098	20.0379	15.1764	35.4553	14.8673	28.9634	4.51341	4.51948	23.6888	13.8567	19.4762	21.0953	26.2675	20.6954	18.8188	20.8937	29.1534	19.049	27.592	18.3221	17.4812	39.332	50.87	22.8797	24.9892
	Signature No. 3 (%)	13.3781	12.0702	8.5633	8.10866	8.06484	11.9268	9.7519	13.0256	30.2183	1.33701	11.6747	12.5454	10.48	12.7275	8.83524	12.4306	10.5072	9.05468	9.91533	15.0829	1.50407	6.15355	6.58368	3.70795	3.88889	5.94939	8.66656	13.4042	12.563	8.97544	8.90081	10.0238	11.4348	12.8805	11.3759	11.6958	8.54413	12.1515	8.70572	11.557	6.28685	8.2797	8.19981	28.0746	12.6079	11.7679	14.1584	12.6244
	Signature No. 4 (%)	48.0391	34.3717	46.1429	27.0725	32.3066	32.8185	38.0849	47.4038	17.1672	14.4389	32.983	49.6553	48.2711	25.9394	60.3714	42.7876	36.9626	40.242	46.0453	34.2549	21.9805	37.585	54.9389	80.4284	40.2845	47.4856	34.1933	49.1453	25.7543	55.8171	69.9027	14.6276	55.2307	33.4097	15.3916	25.0146	10.5146	39.0584	37.3656	26.3984	18.8039	14.7725	31.5707	7.74816	24.1382	0.031301	10.044	27.0431
	Signature No. 5 (%)	17.3475	9.55725	4.98823	6.8667	10.8468	11.0685	12.3195	11.3606	14.1603	5.1177	5.39738	13.3736	13.1732	11.3419	3.49671	4.11932	5.05619	1.59743	0.249181	4.27802	52.7384	2.61219	3.89677	0.214526	1.75039	8.12572	5.25011	11.417	4.64127	10.4362	11.4442	8.978	10.1847	11.4357	7.45964	9.48264	8.4295	2.20001	4.72929	11.6965	3.58921	8.73864	8.45808	6.39587	5.25932	8.28054	5.14176	8.81998
[truncated: 280 more columns]

## Sheet: S9_prostate
		Signatures deciphered from samples of Prostate cancer
		Signature No. 1	Signature No. 2	Signature No. 3	Signature No. 4	Signature No. 5
	A(C>A)A (%)	0.137078	3.04028	1.65625	1.26761	5.70168
	A(C>A)C (%)	0.352493	3.03866	1.13355	1.53182	0.582726
	A(C>A)G (%)	0.342371	0.338862	0.197337	0.298472	0.29393
	A(C>A)T (%)	0.00690823	3.47476	1.02841	1.20031	0.744296
	C(C>A)A (%)	0.716874	4.46745	1.46189	0.890245	0.435265
	C(C>A)C (%)	0.430717	3.88392	0.559987	0.767966	0.11609
	C(C>A)G (%)	0.789931	1.05298	0.134658	0.0223467	0.0553626
	C(C>A)T (%)	0.394794	4.22045	0.897098	0.936419	0.112641
	G(C>A)A (%)	0.161033	1.71965	1.6485	1.86632	0.338306
	G(C>A)C (%)	0.347755	1.80147	0.460254	1.21101	0.11505
	G(C>A)G (%)	0.377772	0.160561	0.212865	0.253143	0.256902
	G(C>A)T (%)	0.0822617	1.89959	0.861506	1.28965	0.00402497
	T(C>A)A (%)	0.133308	2.02943	1.63764	2.51558	0.191932
	T(C>A)C (%)	0.314479	2.1	1.31541	2.5652	0.0163611
	T(C>A)G (%)	0.107167	0.131063	0.22186	0.569876	0.145947
	T(C>A)T (%)	0	2.6912	2.35733	3.12835	1.51693
	A(C>G)A (%)	0.730722	1.42879	0.0454106	0.530624	2.25976
	A(C>G)C (%)	0.372189	0.778919	0.0992191	0.907952	0.158656
	A(C>G)G (%)	0	0	0	0	0
	A(C>G)T (%)	0.550217	1.47802	0.172926	1.131	0.458166
	C(C>G)A (%)	0.529802	1.01667	0.0851101	0.456377	0.157518
	C(C>G)C (%)	0.552925	0.977132	0.0985049	0.530384	0.0839199
	C(C>G)G (%)	0.421873	0.497722	0.213435	0.091049	0.0345492
	C(C>G)T (%)	0.601255	1.45321	0.0569143	1.04094	0.0640528
	G(C>G)A (%)	0.55112	0.689347	0.00208727	0.301064	0.274112
	G(C>G)C (%)	0.563425	0.630792	0.0885594	0.546882	0.123208
	G(C>G)G (%)	0	0	0	0	0
	G(C>G)T (%)	0.466947	1.05733	0.0229271	0.545593	0.124392
	T(C>G)A (%)	0.394925	1.51073	0.000107387	1.7622	0.0961387
	T(C>G)C (%)	0.542161	1.40672	0.0602882	1.12662	0.225722
	T(C>G)G (%)	0	0	0	0	0
	T(C>G)T (%)	0.501268	2.78304	5.0022e-40	2.66411	2.00233
	A(C>T)A (%)	2.30663	1.14084	1.3699	0.657344	9.1542
	A(C>T)C (%)	1.74677	0.66122	1.19338	0.971583	1.12882
	A(C>T)G (%)	5.82953	0.321484	19.9099	0.135712	0.945465
	A(C>T)T (%)	2.26467	1.67714	1.4216	1.16379	0.940912
	C(C>T)A (%)	1.79677	0.981747	1.3083	1.85577	0.969675
	C(C>T)C (%)	2.04989	1.59707	0.813554	1.42415	0.979131
	C(C>T)G (%)	4.27663	0.461964	9.74711	0.764829	0.211212
	C(C>T)T (%)	2.33943	2.05951	1.30623	1.32479	2.89791
	G(C>T)A (%)	2.07499	0.90323	1.35326	2.22964	0.563076
	G(C>T)C (%)	2.0727	0.647892	1.97269	1.79841	0.125292
	G(C>T)G (%)	4.02291	0.0386781	13.5261	1.90111	0.147068
	G(C>T)T (%)	1.85206	1.07908	1.81375	1.52792	0.508467
	T(C>T)A (%)	1.18347	1.34995	1.27769	3.94627	0.400162
	T(C>T)C (%)	1.53228	0.831222	1.16142	2.73307	2.1022
	T(C>T)G (%)	2.89215	0.145279	7.38889	0.69774	0.0209422
	T(C>T)T (%)	0.00179773	0.835015	0.0393673	1.04747	13.5256
	A(T>A)A (%)	0.726326	0.646239	0.598372	0.93203	2.8033
	A(T>A)C (%)	0.538549	0.884808	0.625115	0.635119	0.309443
	A(T>A)G (%)	0.573736	1.39947	0.515739	0.526371	0.830167
	A(T>A)T (%)	0.286776	1.59319	1.83245	2.00625	0.714132
	C(T>A)A (%)	0.128666	1.1914	0.294991	0.514096	0.393108
	C(T>A)C (%)	0.0897239	2.03525	0.00365495	0.0159277	2.38443
	C(T>A)G (%)	0.459894	2.03287	0.358423	0.563136	0.278392
	C(T>A)T (%)	0.15721	3.27023	0.202431	0.528644	0.425798
	G(T>A)A (%)	0.299398	0.758462	0.371626	0.301947	0.156332
	G(T>A)C (%)	0.372556	0.757109	0.131375	0.299822	0.0022816
	G(T>A)G (%)	0.211566	1.0656	0.00825705	0.00698296	2.37344
	G(T>A)T (%)	0.121451	1.96574	0.143865	0.443032	0.232136
	T(T>A)A (%)	0.279998	0.459798	1.53558	2.35359	1.43619
	T(T>A)C (%)	0.28751	1.29185	0.0580397	0.701106	0.0891671
	T(T>A)G (%)	0.237135	0.950808	0.123706	0.503514	0.237058
	T(T>A)T (%)	0.0117875	2.43054	0.587582	1.35768	2.03708
	A(T>C)A (%)	3.16725	0.0267937	0.460904	1.28095	10.0552
	A(T>C)C (%)	1.91154	0.454283	0.367902	0.824954	0.603033
	A(T>C)G (%)	4.35653	0.688151	0.759701	1.15172	1.0327
	A(T>C)T (%)	3.03806	0.901582	1.24178	2.35025	1.40865
	C(T>C)A (%)	1.77236	0.341777	0.30848	0.965038	0.59645
	C(T>C)C (%)	1.98133	0.944462	0.250635	0.656137	0.552842
	C(T>C)G (%)	3.18279	0.653915	0.281722	0.732632	0.124093
	C(T>C)T (%)	1.76891	0.638846	3.98726e-09	0.689135	3.01278
	G(T>C)A (%)	2.16051	0.0903114	0.87322	1.79472	0.270555
	G(T>C)C (%)	1.45113	0.00128999	0.596129	1.12069	0.15411
	G(T>C)G (%)	2.97179	0.0984569	0.218714	0.910273	0.974722
	G(T>C)T (%)	1.9693	0.12642	0.909819	1.93607	0.334787
	T(T>C)A (%)	1.70373	0.148571	0.822045	2.075	0.651446
	T(T>C)C (%)	1.4993	0.231709	0.250978	1.35287	2.3146
	T(T>C)G (%)	1.964	0.224316	0.500983	1.00185	0.0331803
	T(T>C)T (%)	1.81469	0.0318863	0.248541	1.75323	3.67398
	A(T>G)A (%)	0.486691	0.0144283	0.203193	0.616899	2.04226
	A(T>G)C (%)	0.379242	0.0154866	0.13879	0.58979	0.0977419
	A(T>G)G (%)	0.740861	0.845356	0.10891	0.389239	0.467065
	A(T>G)T (%)	0.436354	0.237279	0.184686	1.34533	0.600919
	C(T>G)A (%)	0.264461	0.215314	0.115031	0.547538	0.0319375
	C(T>G)C (%)	0.480277	0.336615	0.158896	0.61902	0.0540096
	C(T>G)G (%)	0.659291	0.861631	0.235626	0.627146	0.0208136
	C(T>G)T (%)	0.494522	0.410109	0.228725	1.39622	0.0743821
	G(T>G)A (%)	0	0	0	0	0
	G(T>G)C (%)	0	0	0	0	0
	G(T>G)G (%)	1.75811	0.588117	0.0235008	0	0.259656
	G(T>G)T (%)	0.525892	0.208276	0.0158793	0.772502	0.492427
	T(T>G)A (%)	0.366277	0.201069	0.310465	1.06362	0.535207
	T(T>G)C (%)	0.624415	0.144538	0.0516025	0.867311	0.387096
	T(T>G)G (%)	0.665942	0.700803	0.0861778	0.665942	0.609174
	T(T>G)T (%)	0.905707	0.394765	0.322658	2.08597	2.52154
		Contributions of deciphered signatures to the samples of Prostate cancer
		SA130868	SA130872	SA130876	SA130880	SA130882	SA130884	SA130886	SA130888	SA130901	SA130903	SA130905	SA130907	SA130909	SA130911	SA130913	SA130915	SA541737	SA541741	SA541742	SA541744	SA541747	SA541749	SA541750	SA541751	SA541753	SA541755	SA541757	SA541759	SA541762	SA541763	SA541765	SA541767	SA541774	SA541778	SA541780	SA541782	SA541784	SA541786	SA541788	SA541790	SA541791	SA541792	SA541793	SA594474	SA594487	SA594490	SA594495	SA594505
	Signature No. 1 (%)	21.1643	15.547	17.1657	10.4023	4.74331	9.02383	25.0074	32.9804	31.6565	49.8048	21.7995	7.63441	12.1399	9.28546	11.5966	21.912	49.9372	13.8322	13.5766	11.4742	11.4402	18.2452	10.0743	17.0181	11.7146	1.41705	7.03455	0.215411	13.3605	12.023	19.8951	0.824709	27.5696	6.18559	14.2045	12.7991	6.65865	9.45144	10.0411	16.457	21.2419	15.3214	24.9942	19.4788	22.3874	32.4137	16.6563	42.7947
	Signature No. 2 (%)	18.6998	20.1627	8.81817	7.40969	2.7363	12.2383	17.9845	28.3931	0.107069	6.07871	32.6579	7.7233	6.82402	10.6253	14.0964	8.46618	24.3157	13.0788	14.6774	8.90275	16.1548	9.561	14.1222	18.3227	17.4246	5.7394	24.4377	14.32	16.4024	12.7613	19.7652	15.1091	25.2777	17.3406	11.6201	10.187	3.65503	25.231	15.3623	12.5385	13.6303	9.43108	23.9391	15.5383	25.5692	35.1636	7.3975	15.6048
	Signature No. 3 (%)	33.5585	36.5042	35.0418	34.7374	50.3177	43.4856	23.6171	18.5199	59.3388	17.0224	19.9705	34.3974	35.0428	47.8547	32.0433	45.7689	2.48667	34.1059	38.5097	49.0186	44.8533	39.3353	46.8804	28.557	39.8646	49.9945	22.6354	44.6914	35.7215	38.6745	11.0767	40.6757	25.3911	25.3476	32.1215	36.9223	35.3162	41.1099	38.0598	30.1468	18.2769	40.1232	27.2911	32.1945	31.8003	21.7139	27.6967	15.4585
	Signature No. 4 (%)	17.8219	19.2037	27.255	31.9595	31.2677	20.6364	21.2086	12.5237	3.01462	16.4972	17.8171	36.6862	28.7169	20.5377	25.7472	9.87038	10.0194	29.0001	18.9768	18.653	18.2906	21.8639	19.3313	24.734	19.0797	32.0281	35.2109	28.312	16.2357	21.1004	34.9809	31.0837	3.11907	39.7037	26.5946	27.9634	36.7476	13.5898	24.3147	26.2113	30.4237	22.8963	5.33692	24.0652	4.82775	6.65672	35.4533	9.15158
	Signature No. 5 (%)	8.75542	8.58249	11.7193	15.4911	10.935	14.6159	12.1824	7.58285	5.88301	10.5969	7.75503	13.5587	17.2764	11.6969	16.5165	13.9825	13.241	9.98294	14.2596	11.9514	9.26108	10.9946	9.59183	11.3683	11.9164	10.821	10.6814	12.4612	18.2798	15.4409	14.282	12.3068	18.6424	11.4224	15.4592	12.1282	17.6225	10.6179	12.2221	14.6464	16.4273	12.228	18.4386	8.72327	15.4154	4.05201	12.7961	16.9905
[truncated: 414 more columns]

## Sheet: S10_bladder
		Signatures deciphered from samples of Bladder cancer
		Signature No. 1	Signature No. 2	Signature No. 3	Signature No. 4
	A(C>A)A (%)	0.99438	0.0392055	1.21888	0.10618
	A(C>A)C (%)	1.52448	0.126008	0.422382	0.0196417
	A(C>A)G (%)	0.79393	0.160624	0.46978	0.00364316
	A(C>A)T (%)	1.24154	0.117515	0.222675	0.076318
	C(C>A)A (%)	1.93537	0.0552749	0.925943	0.272533
	C(C>A)C (%)	1.35853	0.180938	0.30212	0.296638
	C(C>A)G (%)	1.42525	0.0395869	0.469074	0.209922
	C(C>A)T (%)	1.68601	0.130835	0.351761	0.0293701
	G(C>A)A (%)	1.36449	0.0144971	0.547656	0.209095
	G(C>A)C (%)	0.946145	0.147714	1.12902	0.160726
	G(C>A)G (%)	0.895879	0.00291338	1.0147	0.044167
	G(C>A)T (%)	0.988416	0.0173709	1.13979	0.0834694
	T(C>A)A (%)	1.02846	0.883012	0.819056	3.35682
	T(C>A)C (%)	2.30232	0.74872	0.182976	1.90258
	T(C>A)G (%)	0.544794	0.0133343	0.709251	1.03232
	T(C>A)T (%)	0.799298	0.974661	1.20477	1.85957
	A(C>G)A (%)	0.79862	0.302544	0.0738063	0.272874
	A(C>G)C (%)	0.624013	0.0609587	0.198183	0.225399
	A(C>G)G (%)	0.656139	0.0119768	0.368217	0.193739
	A(C>G)T (%)	0.918601	0.293504	0.0166377	0.216394
	C(C>G)A (%)	1.80077	0.104421	0.0510948	0.576044
	C(C>G)C (%)	1.31303	0.266347	0.353428	0.0529109
	C(C>G)G (%)	1.78553	0.173689	0.199447	0.00553909
	C(C>G)T (%)	1.85238	0.140441	0.184688	0.618081
	G(C>G)A (%)	0.867262	0.0812024	0.130484	0.06695
	G(C>G)C (%)	0.890798	0.0307576	0.0587172	0.219336
	G(C>G)G (%)	0.438337	0.107684	0.196521	0.125038
	G(C>G)T (%)	0.696432	0.132832	0.286473	0.291907
	T(C>G)A (%)	0.404952	4.50462	0.400837	18.3734
	T(C>G)C (%)	1.42313	1.00339	0.466362	6.51885
	T(C>G)G (%)	0.652025	0.965918	0.118401	2.24514
	T(C>G)T (%)	0.122956	5.38476	0.699231	22.0397
	A(C>T)A (%)	2.06436	0.893275	0.915508	0.207931
	A(C>T)C (%)	1.28139	0.477855	1.63792	0.181503
	A(C>T)G (%)	0.312784	0.778984	13.3161	0.641311
	A(C>T)T (%)	1.61759	0.300892	1.19255	0.0777942
	C(C>T)A (%)	3.41113	1.74821	2.45983	0.520579
	C(C>T)C (%)	1.33771	0.938822	3.73305	0.214225
	C(C>T)G (%)	0.971814	1.01274	12.1774	1.46814
	C(C>T)T (%)	3.67787	0.983851	2.83993	0.431392
	G(C>T)A (%)	2.01681	0.952484	1.33474	0.511047
	G(C>T)C (%)	1.70081	0.649839	2.99183	0.203922
	G(C>T)G (%)	0.935996	0.650135	10.9636	1.24998
	G(C>T)T (%)	2.46928	0.568476	1.34755	0.345456
	T(C>T)A (%)	1.59317	30.0646	0.238783	14.2986
	T(C>T)C (%)	2.21497	9.68964	2.25044	3.55816
	T(C>T)G (%)	0.130241	12.2559	5.5392	5.12115
	T(C>T)T (%)	0.992712	16.4433	2.46084	7.30036
	A(T>A)A (%)	0.535659	0.0509587	0.31031	0
	A(T>A)C (%)	0.539603	0.0302532	0.535472	0.033156
	A(T>A)G (%)	0.8594	0.0490161	0.491702	0.024073
	A(T>A)T (%)	0.600149	0.0634449	0.313424	0.0723814
	C(T>A)A (%)	0	0	0	0
	C(T>A)C (%)	0.813378	0.0261387	0.0220765	0.173802
	C(T>A)G (%)	2.14432	0.042734	0.134519	0.0764202
	C(T>A)T (%)	0.858257	0.111283	0.036556	0.0227701
	G(T>A)A (%)	0	0	0	0
	G(T>A)C (%)	0.778117	0.00545511	0.268125	0.020454
	G(T>A)G (%)	0.830831	0.0174807	0.192635	0.0129053
	G(T>A)T (%)	0.38307	0.0132151	0.319276	0.0518763
	T(T>A)A (%)	0	0	0	0
	T(T>A)C (%)	0.466388	0.117811	0.075326	0.0931507
	T(T>A)G (%)	0.554511	0.0405398	0.179616	0.0445057
	T(T>A)T (%)	0.318819	0.0265203	0.252775	0.100531
	A(T>C)A (%)	2.52674	0.416134	1.56904	0.117397
	A(T>C)C (%)	1.24916	0.291657	0.665813	0.011581
	A(T>C)G (%)	2.45041	0.350724	1.82136	0.0489004
	A(T>C)T (%)	1.29191	0.133144	2.01576	0.0452641
	C(T>C)A (%)	0.676592	0.174272	0.625488	0.00491788
	C(T>C)C (%)	0.759244	0.109626	1.02195	0.0686704
	C(T>C)G (%)	2.52605	0.359059	0.845519	0.0270153
	C(T>C)T (%)	1.17298	0.15211	1.40209	0.0144903
	G(T>C)A (%)	1.6494	0.281556	1.10283	0.156673
	G(T>C)C (%)	1.07281	0.128016	0.425449	0.109805
	G(T>C)G (%)	1.29755	0.23845	0.147437	0.00963572
	G(T>C)T (%)	1.12161	0.327768	0.628954	0.0433767
	T(T>C)A (%)	1.50967	0.125694	0.361472	0.0267767
	T(T>C)C (%)	1.11853	0.0746328	0.55412	0.0765067
	T(T>C)G (%)	1.59535	0.0701185	0.474626	0.0149211
	T(T>C)T (%)	0.753872	0.0519659	0.505549	0.090838
	A(T>G)A (%)	0	0	0	0
	A(T>G)C (%)	0	0	0	0
	A(T>G)G (%)	0.67059	0.0306176	0.15735	0.00248464
	A(T>G)T (%)	0	0	0	0
	C(T>G)A (%)	0	0	0	0
	C(T>G)C (%)	0	0	0	0
	C(T>G)G (%)	1.07967	0.0392176	0.0888725	0.0501783
	C(T>G)T (%)	1.28873	0.0573022	0.452266	0.0149659
	G(T>G)A (%)	0	0	0	0
	G(T>G)C (%)	0	0	0	0
	G(T>G)G (%)	0.401721	0.097938	0.832924	0.0856935
	G(T>G)T (%)	0.367484	0.0219944	0.450331	0.137707
	T(T>G)A (%)	0	0	0	0
	T(T>G)C (%)	0.442549	0.0595931	0.124943	0.0593149
	T(T>G)G (%)	0.559048	0.0987323	0.0627427	0.00249384
	T(T>G)T (%)	0.932926	0.0885509	0.199577	0.018503
		Contributions of deciphered signatures to the samples of Bladder cancer
		SA1053	SA1115	SA1181	SA1259	SA1337	SA1358	SA1421	SA1487	SA1496	SA1556	SA1595	SA1628	SA1661	SA1727	SA1910	SA1976	SA1979	SA2105	SA2135	SA2201	SA2309	SA2375	SA2396	SA2441	SA2469	SA2504	SA2537	SA2570	SA2603	SA2636	SA2663	SA2702	SA2795	SA2840	SA2918	SA2927	SA2993	SA3053	SA3056	SA3128	SA3181	SA3238	SA3247	SA3310	SA3325	SA3376	SA3475	SA3478
	Signature No. 1 (%)	11.2407	4.50863	44.3264	51.8652	6.26277	3.92369	8.44475	1.94678	8.30667	54.5221	0.49185	8.48848	4.96612	61.2136	0.529413	35.5815	19.0323	5.02992	34.3735	0.72047	10.9979	17.1777	8.53509	12.0288	32.0556	24.3508	29.1035	9.53119	0.74751	7.59807	13.6172	11.3274	9.76853	1.8404	26.8531	4.14828	25.6911	71.3517	5.76134	4.83977	11.364	47.7241	32.9905	11.9021	10.2062	5.68036	12.2628	4.56749
	Signature No. 2 (%)	2.69996	5.92641	11.2428	5.21855	10.8184	35.84	30.6194	22.6597	14.0276	7.1013	39.1485	66.6351	24.4178	7.86059	50.6999	2.71299	18.8235	21.4718	5.88966	31.4055	44.2668	7.87006	25.9977	33.2148	24.0786	19.6713	30.4	32.549	27.3493	9.07914	34.6543	46.6785	8.20797	24.6178	5.94734	21.783	21.993	6.49259	29.8237	33.3238	32.651	5.23814	5.99607	13.4571	25.69	31.269	0.316119	29.9883
	Signature No. 3 (%)	20.4466	56.7386	34.4222	11.9023	49.683	8.84402	18.7056	58.4797	15.3413	26.7606	0.1754	3.36542	10.0535	27.686	4.88079	41.4288	23.6395	64.0775	16.8387	7.94111	20.748	0.520332	12.2919	34.001	13.6409	45.6052	18.7527	7.4561	4.64281	22.2966	44.5892	4.66968	28.8069	11.6136	44.8323	44.4822	20.3986	17.9396	23.1733	8.05876	15.148	33.9735	32.2421	20.1625	14.9319	34.7515	24.4825	19.1533
	Signature No. 4 (%)	65.6127	32.8264	10.0086	31.014	33.2358	51.3923	42.2303	16.9138	62.3244	11.616	60.1842	21.511	60.5625	3.23986	43.8899	20.2768	38.5046	9.42071	42.8982	59.933	23.9873	74.4319	53.1753	20.7554	30.2248	10.3728	21.7438	50.4637	67.2604	61.0262	7.13929	37.3244	53.2166	61.9282	22.3672	29.5865	31.9173	4.21616	41.2417	53.7777	40.8369	13.0643	28.7714	54.4783	49.1719	28.2992	62.9385	46.2909
[truncated: 58 more columns]

[truncated: 12 more sheets: S11_colorectal, S12_esophagus, S13_ovary, S14_head&neck, S15_skin, S16_lung, S17_bone, S18_uterus, S19_nervous, S20_table_of_similarities, S21__cluster_assignments, S22__breast_(5-mer)]
